# Supplementary material for: Intermittent ischemia/reperfusion as a potent insulin-sensitizing intervention via blood flow enhancement and muscle decanoyl-l-carnitine suppression
Source: J Clin Invest. 2025 Sep 2;135(21):e183567. doi: 10.1172/JCI183567 (PMC12578404; doi:10.1172/JCI183567)
Supplement: Supplemental table 2 [file jci-135-183567-s231.xlsx]

## Sheet: A
Name	ion adduct	annotation level	InChIKey	ion cluster	compound id	ion mode	Average(Log2(fold change from Rest))			-Log10(p value of ttest(Rest vs Ex))
							70% Exercise	70%Exercise+ischemia	70%/95% Exercise	70% Exercise	70%Exercise+ischemia	70%/95% Exercise
Gluconic acid	NA	NA	NA	corr	199	neg	-0.0377392	-0.410082	-0.0803901	0.194262	1.40865	0.373031
L-Carnosine	[M+H]+	MS2	CQOVPNPJLQNMDC-ZETCQYMHSA-N	corr4	17	pos	0.261925	-0.273305	-0.139388	0.951707	0.498693	0.718593
L-Histidine	[M+H]+	MS2	HNDVDQJCIGZPNO-YFKPBYRVSA-N	corr4	55	pos	0.38737	-0.373009	0.061794	1.15722	0.548272	0.0612094
3 -(Butylamido)-4-hydroxybutanoic acid	NA	NA	NA	corr190	401	neg	2.59741	2.21212	2.85986	2.11942	1.8529	3.10377
Glyceric acid	[M - H]-	sirius	RBNPOMFGQQGHHO-UHFFFAOYSA-N	corr	376	neg	0.445735	-0.148288	0.284724	0.784557	0.228899	0.921941
Ecgonine	[M+H]+	MS2	PHMBVCPLDPDESM-FKSUSPILSA-N	corr66	59	pos	-0.128121	-0.506684	-0.14426	1.45615	2.5193	0.955419
2-Buten-1-ol,2-methyl-4-(1H-purin-6-ylamino)-	[M + H]+	sirius	MSLTYEXLEBVFLN-UHFFFAOYSA-N	corr	40	pos	0.320898	-0.50784	0.101242	0.941423	0.764624	0.0631564
Butanoic acid	NA	NA	NA	corr177	695	neg	3.00623	2.65982	3.29376	2.61859	3.25568	3.4709
Octenoyl-carnitine; LC-tDDA; CE10	[M+H]+	MS2	LOSHAHDSFZXVCT-LXKVQUBZSA-N	corr239	143	pos	1.43815	0.920416	1.43781	2.99289	1.65164	2.78437
N-Acetylhistidine	[M+H]+	MS2	KBOJOGQFRVVWBH-ZETCQYMHSA-N	corr4	60	pos	0.358124	-0.433202	-0.00019078	1.00921	0.531991	0.347312
2-Methylaminoadenosine	NA	NA	NA	corr	2530	pos	3.97245	2.4248	4.49113	1.81481	1.60425	2.39705
L-Carnosine	[M+H-NH3]+	MS2	CQOVPNPJLQNMDC-ZETCQYMHSA-N	corr4	331	pos	0.295291	-0.279217	-0.156417	1.00444	0.460354	0.661503
NA	[M + H]+	sirius	JPNOKZQZVLXQNC-UHFFFAOYSA-O	corr	845	pos	1.80709	1.89937	2.44439	1.59225	2.06083	2.15176
Is an acylcarnitine	NA	NA	NA	corr239	4129	pos	1.73936	0.84023	1.7512	3.07293	1.50858	2.66916
Decanoyl-L-Carnitine	[M + H]+	sirius	LZOSYCMHQXPBFU-UHFFFAOYSA-O	corr276	110	pos	1.71417	1.39244	1.8495	2.07348	1.28044	2.42601
	[M + H]+	sirius	VDPCTFWULDLKHT-UHFFFAOYSA-O	corr	287	pos	2.93993	2.5658	3.00077	1.87191	1.69668	2.96353
	[M + H]+	sirius	URTBCBICNCMCPB-UHFFFAOYSA-O	corr	621	pos	2.22396	1.77067	2.3334	2.28639	1.63465	3.08636
L-Sorbose	[M-H]-	MS2	BJHIKXHVCXFQLS-OTWZMJIISA-N	corr	143	neg	0.275178	-0.284468	0.00328967	0.582404	0.760209	0.0247637
2 -(Butylamido)-4-hydroxybutanoic acid	NA	NA	NA	corr190	1029	neg	3.64603	3.29762	3.34046	2.28455	1.51666	2.21166
C(Ccccccccccc)occoccoccoccoccoc	[M + H]+	sirius	ABVVZYXTZLEOHP-UHFFFAOYSA-O	corr	470	pos	1.36113	0.828048	2.33515	0.901313	0.790946	0.586337
	[M + H]+	sirius	VZSTVUJXUYNIOQ-UHFFFAOYSA-N	corr	36	pos	0.222443	-0.17355	0.151207	1.13728	0.617548	0.257794
N-alpha-Acetyl-L-ornithine	[M-H]-	MS2	JRLGPAXAGHMNOL-LURJTMIESA-N	corr	845	neg	0.0713375	-0.156149	0.0982829	0.479998	0.633548	0.486864
2-Hydroxy-3-(1H-imidazol-5-yl)propanoic acid	[M - H]-	sirius	ACZFBYCNAVEFLC-UHFFFAOYSA-N	corr	124	neg	0.432476	-0.419247	0.499166	0.975641	0.632676	0.464761
Alanylaspartic acid	[M - H]-	sirius	XAEWTDMGFGHWFK-UHFFFAOYSA-N	corr54	400	neg	-0.00158537	-0.109196	-0.0148845	0.0348447	0.704184	0.167309
2-Propyl-2-pentenoic acid	NA	NA	NA	corr	1957	neg	1.39029	0.866765	1.33263	2.60818	1.83957	3.11364
(3-carboxy-2-dec-9-enoyloxypropyl)-trimethylazanium	[M + H]+	sirius	GOOOCIIXFLVRAG-UHFFFAOYSA-O	corr269	198	pos	1.98788	1.58012	2.03325	2.26609	1.64125	3.93191
	[M + H]+	sirius	FUJLYHJROOYKRA-UHFFFAOYSA-O	corr	498	pos	1.05475	0.659571	1.6817	0.868866	0.702543	0.621749
	[M + Na]+	sirius	DVEIDGKSJOJJJU-UHFFFAOYSA-N	corr15	145	pos	0.494765	-0.292232	-0.10418	1.22371	0.607635	0.188825
	[M + H]+	sirius	WKQNRCYKYCKESD-UHFFFAOYSA-O	corr310	834	pos	0.786866	0.108765	1.15367	0.616167	0.331589	0.844656
2-[[1-[3-Methyl-2-[(2-methylpropan-2-yl)oxycarbonylamino]pentanoyl]piperidine-4-carbonyl]amino]butanedioic acid	[M + H]+	sirius	RBPDOCIEWOUIPF-UHFFFAOYSA-N	corr	1660	pos	-1.50816	-0.104087	3.30005	0.758875	0.0733433	0.673667
N-[1-[(2-Bromophenyl)methyl]-2-oxo-3-pyridinyl]butanamide	[M + H]+	sirius	BTXROBZDLNQXQQ-UHFFFAOYSA-N	corr	205	pos	1.38149	1.66913	1.88986	1.73517	2.32744	3.56372
1-Hydroxy-2-(9Z,12Z-octadecadienoyl)-sn-glycero-3-phosphoethanolamine	[M]-	MS2	SVRBKLJIDJHADS-USWSLJGRSA-M	corr	109	neg	0.68259	0.0418293	1.94508	0.0246365	0.360674	1.07246
(R)-Butyrylcarnitine	[M+H]+	MS2	QWYFHHGCZUCMBN-SECBINFHSA-N	corr161	12	pos	3.17375	2.96232	3.50424	2.99848	3.88308	4.2251
	[M + H]+	sirius	DZALQUYFNHIYDL-UHFFFAOYSA-O	corr	1254	pos	1.66189	1.72905	2.07136	3.11504	2.50296	2.56413
	[M + H]+	sirius	SPJFYYJXNPEZDW-UHFFFAOYSA-O	corr325	34	pos	0.650494	0.136641	1.25724	0.168324	0.513004	0.882908
Octanoyl-carnitine; AIF; CE30; MS2Dec	[M+H]+	MS2	CXTATJFJDMJMIY-CYBMUJFWSA-N	corr253	68	pos	2.02498	2.11241	2.40123	2.2714	1.87764	4.69273
4 -(Butylamido)-4-hydroxybutanoic acid	NA	NA	NA	corr190	607	neg	3.52574	3.76155	4.22632	2.18626	1.96322	3.40631
NA	[M + H]+	sirius	PWCPJPRMLLMNEN-UHFFFAOYSA-N	corr218	171	pos	1.38947	1.32272	1.55631	2.97881	1.72559	2.12674
CREATININE	[M-H]-	MS2	DDRJAANPRJIHGJ-UHFFFAOYSA-N	corr47	79	neg	0.172229	-0.260537	-0.0626671	0.591431	1.92373	0.301683
D-(-)-Quinic acid	[M-H]-	MS2	AAWZDTNXLSGCEK-WYWMIBKRSA-N	corr	301	neg	0.181404	-0.344928	-0.061218	0.0146396	1.55395	0.514663
Signals from same compound: Butyrylcarnitine	NA	NA	NA	corr161	618	pos	3.30119	3.05665	3.63989	2.93091	3.8447	4.28213
decatrienoylcarnitine	[M + H]+	sirius	DUQXBEFMRJGSKH-UHFFFAOYSA-O	corr	825	pos	1.7207	1.01125	1.88947	3.81486	1.93995	3.23614
NA	[M + H]+	sirius	PKPXVGIKUXUYEF-UHFFFAOYSA-O	corr	826	pos	2.10858	2.21668	2.62587	2.66237	2.68481	3.66522
Benzocaine	[M+H]+	MS2	BLFLLBZGZJTVJG-UHFFFAOYSA-N	corr	537	pos	-0.270109	-0.61464	-0.0526941	1.31572	1.8208	0.766472
L-Glutamic acid	[M-H]-	MS2	WHUUTDBJXJRKMK-VKHMYHEASA-N	corr20	12	neg	-0.753234	-1.49593	-1.18569	3.19559	3.11758	3.27908
NA	[M + H]+	sirius	REUVFPFCXKWJQA-UHFFFAOYSA-O	corr	339	pos	1.31137	0.848756	1.76367	0.945336	0.365764	0.653496
Hydroxy-L-valine	NA	NA	NA	corr16	65	pos	0.0316418	-0.159432	-0.0339939	0.15107	2.43781	0.578938
2-Methylbutyric acid	NA	NA	NA	corr	977	neg	3.57336	2.48227	3.60332	2.0041	2.34537	2.10148
Oleoyl-carnitine; AIF; CE30; MS2Dec	[M+H]+	MS2	IPOLTUVFXFHAHI-WHIOSMTNSA-N	corr	209	pos	1.72482	0.0133139	2.9503	1.02705	0.433023	0.465427
NA	[M + H]+	sirius	KCWGBXXAJHVZNN-UHFFFAOYSA-N	corr	297	pos	0.684564	0.345577	1.44301	0.187307	0.463755	1.05879
DL-3-Aminoisobutyric acid	[M-H]-	MS2	QCHPKSFMDHPSNR-UHFFFAOYSA-N	corr20	200	neg	-0.710948	-1.47264	-1.18901	3.05689	3.10744	3.46375
Methyl 4,6-O-benzylidene-.alpha.-D-glucopyranoside	[M+H-C7H12O5]+	MS2	VVSWDMJYIDBTMV-BTZLDLHRSA-N	corr13	4	pos	-0.0932649	-1.27077	-1.05934	0.27952	5.4121	1.80782
gamma-Glutamylcysteinylglycine	[M + H]+	sirius	ASWBNKHCZGQVJV-UHFFFAOYSA-O	corr351	659	pos	0.650557	0.0264916	1.64288	0.0767968	0.355977	1.05714
	[M + Na]+	sirius	SRNWOUGRCWSEMX-UHFFFAOYSA-N	corr	1269	pos	-0.107775	-0.495187	0.35259	0.201511	0.569095	0.311794
N-Acetyl-2,7-anhydro-a-neuraminic acid	[M - H]-	sirius	NCMJSVDTRDLWJE-UHFFFAOYSA-N	corr62	192	neg	0.135205	-0.21784	0.112611	0.339469	2.74547	0.111238
OPHTHALMATE	[M+H]+	MS2	JCMUOFQHZLPHQP-BQBZGAKWSA-N	corr71	119	pos	-0.136477	-0.508757	-0.28911	0.336958	2.28213	1.20942
Signals from same compound: Butyrylcarnitine	NA	NA	NA	corr161	427	pos	3.09416	2.87975	3.28683	2.71578	4.05498	4.08146
	[M + H]+	sirius	JUAQYRSUSCWTQK-UHFFFAOYSA-O	corr	586	pos	3.05466	2.4596	3.65158	2.39945	1.93417	2.87639
NA	[M + Na]+	sirius	YYQVCMMXPIJVHY-UHFFFAOYSA-O	corr	336	pos	0.844921	0.103416	1.62627	0.130068	0.438946	0.983695
	[M + Na]+	sirius	HVAUUPRFYPCOCA-UHFFFAOYSA-O	corr	453	pos	0.617012	0.320174	1.53873	0.1315	0.715807	0.780689
Hydroxy-L-valine	NA	NA	NA	corr16	117	pos	0.038228	-0.186208	-0.0353576	0.415869	2.25604	0.487632
2-Aminobenzenecarbohydroxamic acid	[M+H]+	MS2	VMKPDXOZTSISIW-UHFFFAOYSA-N	corr	806	pos	-0.190581	-0.258323	-0.253212	0.926516	1.92659	1.69708
L-ASPARTATE	[M-H]-	MS2	CKLJMWTZIZZHCS-UHFFFAOYSA-N	corr	54	neg	1.79049	0.323228	1.40493	1.38459	0.446021	1.01464
Methylecgonine	[M+H]+	MS2	QIQNNBXHAYSQRY-UYXSQOIJSA-N	corr	283	pos	0.112266	-0.137765	0.0149023	0.312236	2.13194	0.109236
2 -(Butylamido)-4-hydroxybutanoic acid	NA	NA	NA	corr68	1029	pos	0.0572552	-0.255028	0.0540602	0.012722	2.33602	0.0526225
	[M + H]+	sirius	FTLVGMFFHDRYDI-UHFFFAOYSA-O	corr	298	pos	0.573772	0.200689	1.4213	0.0897118	0.375015	0.93173
CID 2926	[M + H]+	sirius	AIFHRTPABBBHKU-UHFFFAOYSA-N	corr	166	pos	0.721813	0.652001	1.04973	4.58606	2.45393	2.90905
NA	[M + H]+	sirius	IXSBGKRTPYKGHO-UHFFFAOYSA-N	corr	2621	pos	0.132469	-0.179929	-0.0480326	0.332753	0.818913	0.286581
	[M + H]+	sirius	XOMRRQXKHMYMOC-UHFFFAOYSA-O	corr	429	pos	1.45447	0.0853131	2.64786	1.08526	0.340519	0.484792
Methyl 4-(anilinosulfonyl)-2,5-dimethyl-3-furoate	[M + H]+	sirius	BAWFJGJZGIEFAR-UHFFFAOYSA-O	corr	131	pos	-0.120977	-0.796959	-0.353824	0.28125	1.81651	1.5454
	[M + H]+	sirius	VNLBSPUULCIVCQ-UHFFFAOYSA-N	corr	914	pos	0.0762224	-0.144524	0.243854	0.221966	0.139125	0.397561
N-(9-Oxodecyl)acetamide	[M + Na]+	sirius	BPJPCVRJAVFDHM-UHFFFAOYSA-N	corr	2417	pos	0.750918	-0.963296	-0.802535	0.69605	0.768499	0.953999
N-Acetyl-L-carnosine	[M-H]-	MS2	BKAYIFDRRZZKNF-VIFPVBQESA-N	corr84	68	neg	0.492414	0.572397	1.35824	0.246891	0.575213	1.55247
7-Methylxanthine	[M+H]+	MS2	PFWLFWPASULGAN-UHFFFAOYSA-N	corr	1035	pos	-0.12599	-0.175027	0.0405171	0.341357	2.15962	0.101216
ADENOSINE DIPHOSPHATE RIBOSE	[M-H]-	MS2	SRNWOUGRCWSEMX-UHFFFAOYSA-N	corr65	39	neg	-0.155173	-0.340528	0.118104	0.570458	0.631155	0.174734
Decanoyl-L-Carnitine	NA	NA	NA	corr	110	neg	0.596863	-0.802749	0.263483	1.06397	0.53834	0.058847
Benzyl-dimethyl-octadec-9-enylazanium	[M + H]+	sirius	AAWKBLYYEHJYCW-UHFFFAOYSA-N	corr	341	pos	-0.664142	-0.727162	-0.060329	1.04722	1.152	0.482079
Isopropylmaleate	NA	NA	NA	corr	1763	pos	2.6411	2.26478	3.03532	3.23821	3.41585	3.78788
Creatine	[2M+H]+	MS2	CVSVTCORWBXHQV-UHFFFAOYSA-N	corr16	32	pos	0.0800645	-0.0406719	0.0521642	0.482779	0.378862	0.293744
Stearoyl-L-Carnitine	[M+H]+	MS2	FNPHNLNTJNMAEE-UHFFFAOYSA-N	corr	812	pos	1.65497	0.337586	2.52466	1.33321	0.411975	0.48997
	[M + H]+	sirius	NXJAXUYOQLTISD-UHFFFAOYSA-O	corr138	1138	pos	0.351008	0.488035	0.762463	1.008	1.6861	1.8116
	[M + H]+	sirius	QWBDJCDPDXGPLW-UHFFFAOYSA-N	corr	703	pos	0.709067	0.26597	1.82914	0.012564	0.552639	0.978916
	[M + H]+	sirius	MYFMARDICOWMQP-UHFFFAOYSA-N	corr	1665	pos	-0.161742	0.133092	0.108254	0.195067	0.361457	0.338913
[3-Carboxy-2-(3-hydroxydecanoyloxy)propyl]-trimethylazanium	[M + H]+	sirius	ZOEMVRGQCOXOOR-UHFFFAOYSA-N	corr	315	pos	0.555347	0.124391	1.55207	0.114331	0.458845	1.01094
NA	[M + H]+	sirius	UAKCJEHBIQEDOF-UHFFFAOYSA-M	corr	558	pos	-0.0502135	-0.521301	-0.336383	0.0172778	0.112549	0.779
2,5,8,11-Tetraoxatridecan-13-ol	[M + H]+	sirius	IGJKYDBBINVMLH-UHFFFAOYSA-O	corr323	70	pos	0.548699	0.303659	1.12722	0.134587	0.566515	0.890441
	[M + Na]+	sirius	LOJYQMFIIJVETK-UHFFFAOYSA-N	corr	777	pos	-0.188287	-0.619924	-0.429161	0.152793	0.635635	0.699891
Diethyl succinate	[M+H-C4H10O]+	MS2	DKMROQRQHGEIOW-UHFFFAOYSA-N	corr89	354	pos	-0.367529	-0.226147	0.0215027	0.967366	0.720531	0.247686
Hexanoyl-L-carnitine	[M+H]+	MS2	VVPRQWTYSNDTEA-LLVKDONJSA-N	corr	22	pos	3.17204	3.22556	3.56058	2.6019	2.39759	3.73553
6-Hydroxyindolelactate	NA	NA	NA	corr	5665	pos	0.139704	-0.435327	-0.0140595	0.00644969	2.03258	0.00504208
Propionylcarnitine	[M+H]+	MS2	UFAHZIUFPNSHSL-UHFFFAOYSA-N	corr105	13	pos	3.39734	3.01193	3.57846	3.2642	3.57499	4.10559
Signals from Isovaleryl-L-carnitine; Is an acylcarnitine	NA	NA	NA	corr193	1514	pos	3.81782	2.5136	3.78333	2.42578	2.51141	2.62681
Isovaleryl-L-carnitine	[M+H]+	MS2	IGQBPDJNUXPEMT-SNVBAGLBSA-N	corr193	38	pos	3.48292	2.51487	3.38056	2.52328	2.6595	2.66453
	[M + H]+	sirius	TWYCSUHRKMCSIR-UHFFFAOYSA-N	corr	2355	pos	0.0981846	-0.17295	-0.111698	0.499918	0.675491	0.561646
Arginylthreonylarginine	[M + Na]+	sirius	LSUXCWJOIAWGOU-UHFFFAOYSA-O	corr	361	pos	0.611748	0.270083	1.08959	0.317345	0.370963	0.791202
	[M + H]+	sirius	ZNYRFEPBTVGZDN-UHFFFAOYSA-N	corr187	1325	pos	0.315699	-0.364802	0.18888	0.00356885	0.37568	0.355286
(3-carboxy-2-dec-9-enoyloxypropyl)-trimethylazanium	NA	NA	NA	corr51	198	neg	0.096272	0.0160918	0.0227955	0.436221	0.0299779	0.149106
D-Fructose 1,6-bisphosphate	[M+H-H2O]+	MS2	RNBGYGVWRKECFJ-ARQDHWQXSA-N	corr86	126	pos	0.196282	-0.824741	-0.648992	0.373118	0.129296	0.757651
D-Glucose-6-phosphate	[M-H]-	MS2	NBSCHQHZLSJFNQ-GASJEMHNSA-N	corr	34	neg	0.291939	-0.758732	-0.0740236	0.882851	0.3426	0.312954
Propionylcarnitine	NA	NA	NA	corr105	631	pos	3.65571	3.14222	3.7426	3.25035	3.50193	4.10282
1,3-Dicyclohexylurea	[M+H]+	MS2	ADFXKUOMJKEIND-UHFFFAOYSA-N	corr	544	pos	-1.11884	0.0448148	-0.123104	0.454902	0.210288	0.56264
5'-O-[Hydroxy(Phenylacetyl)phosphoryl]adenosine	[M - H]-	sirius	VUKDZGAUWUDQRZ-XKLVTHTNSA-N	corr160	42	neg	0.294161	-1.86058	-0.833582	0.569919	1.99038	1.57185
FRUCTOSE 1,6-BIPHOSPHATE	[M-H]-	MS2	RNBGYGVWRKECFJ-VRPWFDPXSA-N	corr131	14	neg	0.102926	-0.723399	-0.483847	0.240587	0.0546804	1.0269
Cyclobutylamine	[M+H]+	MS2	KZZKOVLJUKWSKX-UHFFFAOYSA-N	corr55	46	pos	-0.187029	-0.031371	0.0592711	1.05145	0.106099	0.193253
	[M + H]+	sirius	PFZDMEPJWILMNI-UHFFFAOYSA-N	corr86	567	pos	0.414534	-0.993994	-0.588505	0.657645	0.325465	1.02694
[3-Carboxy-2-(3-hydroxybutanoyloxy)propyl]-trimethylazanium	[M + Na]+	sirius	CDONIXJIKOVUIH-UHFFFAOYSA-N	corr335	1232	pos	0.53633	0.305781	1.83352	0.106814	0.593443	0.874661
NA	[M + H]+	sirius	WEZFTRRKANXKSU-UHFFFAOYSA-N	corr86	258	pos	0.147469	-0.70127	-0.619088	0.32378	0.086319	1.26686
N-[2-(3,4-Dimethoxyphenyl)ethyl]-1-[(3,4-dimethoxyphenyl)methyl]-N-methyl-3-piperidinecarboxamide	[M + H]+	sirius	CEWPGJBJGGBRQM-UHFFFAOYSA-N	corr70	836	pos	-0.55601	-1.67463	-1.03878	0.408058	2.37057	0.978471
L-Phenylalanine	[M-H]-	MS2	COLNVLDHVKWLRT-QMMMGPOBSA-N	corr171	67	neg	-0.0094917	0.0313993	-0.0564594	0.0854271	0.0987055	0.285596
	[M + H]+	sirius	YPHPEHMXOYTEQG-UHFFFAOYSA-N	corr	791	pos	0.221015	-0.119318	0.211377	0.230245	0.687612	0.64027
Butanoic acid	NA	NA	NA	corr	734	pos	0.0254353	-0.110052	-0.0498951	0.052126	0.858232	0.281229
Hydroxy-L-valine	NA	NA	NA	corr16	929	pos	0.0264591	-0.170682	0.0656861	0.213678	1.48968	0.388622
Ethyl 5-(acetyloxy)-6-bromo-2-methyl-1-benzofuran-3-carboxylate	[M + H]+	sirius	ASUCSHXLTWZYBA-UHFFFAOYSA-N	corr109	3225	pos	0.578339	-1.0313	-0.0434219	0.332932	1.61531	0.784962
5'-O-[Hydroxy(Phenylacetyl)phosphoryl]adenosine	[M - H]-	sirius	VUKDZGAUWUDQRZ-XKLVTHTNSA-N	corr153	36	neg	0.107338	-1.81613	-0.957541	0.194211	1.90781	1.72206
	[M + H]+	sirius	IHSPMDXQWYKHOA-UHFFFAOYSA-N	corr	463	pos	-0.82035	0.323858	1.24237	1.51075	0.341687	0.964574
4-GUANIDINOBUTANOATE	[M+H]+	MS2	TUHVEAJXIMEOSA-UHFFFAOYSA-N	corr	220	pos	0.0760849	-0.112025	0.333981	0.248451	0.0387066	0.0178527
	[M + H]+	sirius	YMGADXXOTWPYBL-UHFFFAOYSA-N	corr	1222	pos	1.4696	1.03987	1.74309	1.85601	2.29384	2.08912
4-Trimethylammoniobutanoate	[M + Na]+	sirius	GBVSNIYQERCVHL-UHFFFAOYSA-N	corr	686	pos	0.251581	-1.52873	-0.817473	0.702539	0.604431	0.718967
(2-Butanoyloxy-3-carboxypropyl)-trimethylazanium	[M + Na]+	sirius	LMEFYPBECRVLEK-UHFFFAOYSA-N	corr	420	pos	0.492101	0.224882	0.868169	0.0456082	0.575018	0.957696
3,4-Methylenedioxyamphetamine	[M+H]+	MS2	NGBBVGZWCFBOGO-UHFFFAOYSA-N	corr	959	pos	0.232772	-0.0858124	0.22643	0.514667	0.484126	0.103089
	[M + Na]+	sirius	WBBUFKBXWUDMQG-UHFFFAOYSA-N	corr	748	pos	0.0570827	0.111785	-0.736792	0.186509	0.323021	1.51486
N-Methyltryptophan	[M+H-CH3NH2]+	MS2	CZCIKBSVHDNIDH-NSHDSACASA-N	corr176	88	pos	0.176359	0.422517	0.307617	1.0082	2.42566	1.95215
	[M + H]+	sirius	GRUFZTGABLSDFG-UHFFFAOYSA-N	corr	399	pos	-0.290946	-0.790713	-0.134954	0.518165	0.667952	0.369751
	[M + H]+	sirius	POTCZYQVVNXUIG-UHFFFAOYSA-N	corr	1011	pos	0.0294843	-0.165591	-0.154521	0.0797272	1.03955	0.983165
3-Hydroxyglutaric acid	[M-H]-	MS2	ZQHYXNSQOIDNTL-UHFFFAOYSA-N	corr	646	neg	0.00150667	-0.114669	-0.170307	0.0679282	0.437737	0.535528
	[M + Na]+	sirius	VXQBJTKSVGFQOL-UHFFFAOYSA-N	corr386	830	pos	0.00190176	-0.145842	-0.0943437	0.00257975	1.18234	0.292649
Methylecgonine	[M+H]+	MS2	QIQNNBXHAYSQRY-UYXSQOIJSA-N	corr	578	pos	0.151339	0.0598649	0.141233	0.624769	1.39738	1.42526
	[M + H]+	sirius	YZQCXOFQZKCETR-UHFFFAOYSA-N	corr	1366	pos	0.00194976	-0.215353	-0.301583	0.309886	0.959194	1.42408
	[M + H]+	sirius	NALWOULWGHTVDA-UHFFFAOYSA-N	corr	1747	pos	-0.00416626	-0.176331	-0.108926	0.286421	0.661809	0.560721
2-(3-(2-Chloro-5-(trifluoromethoxy)phenyl)-3-azaspiro[5.5]undecan-9-yl)acetic acid	[M - H]-	sirius	WUJVPELCYCESAP-UHFFFAOYSA-N	corr	225	neg	0.0801648	-0.847592	-0.622768	0.23103	1.27714	1.79454
	[M + Na]+	sirius	MSFSPUZXLOGKHJ-UHFFFAOYSA-N	corr	324	pos	0.0694426	-0.109311	0.104294	0.18609	1.14007	0.2027
	[M + H]+	sirius	SUQWLSDRZTXODO-UHFFFAOYSA-N	corr	2350	pos	-0.0548032	-0.439498	-0.388691	0.260186	0.508215	0.506151
Piperidine	[M+H]+	MS2	NQRYJNQNLNOLGT-UHFFFAOYSA-N	corr93	56	pos	-0.106646	0.00501001	-0.166845	0.587238	0.00752862	0.513125
Creatine	[M-H]-	MS2	CVSVTCORWBXHQV-UHFFFAOYSA-N	corr35	24	neg	0.00250949	-0.0281255	0.0312572	0.018754	0.108505	0.168463
Aspartylisoleucine	[M - H]-	sirius	BSWHERGFUNMWGS-UHFFFAOYSA-N	corr	1177	neg	-0.0963018	-0.239389	-0.213853	0.47038	1.1952	0.998078
Adenosine 2',3'-cyclic monophosphate	[M-H]-	MS2	KMYWVDDIPVNLME-CRKDRTNXSA-N	corr	1156	neg	0.0562863	-0.0332776	0.207848	0.0433854	0.0345397	0.678749
.gamma.-Butyrobetaine,methyl ester	[Cat]+	MS2	XQSLKIBWQSTAGK-UHFFFAOYSA-N	corr51	9	pos	0.0668249	0.0061201	0.15998	0.108549	0.190517	0.0575787
Pantothenic acid	[M-H]-	MS2	GHOKWGTUZJEAQD-UHFFFAOYSA-N	corr175	13	neg	-0.0378495	-0.147987	-0.167196	0.360219	1.92744	1.32654
	[M + H]+	sirius	VYEONLJQPYRKAN-UHFFFAOYSA-O	corr174	96	pos	0.408652	0.373251	0.396316	2.28704	1.27208	0.828359
	[M + H]+	sirius	HAEVNYBCYZZDFL-UHFFFAOYSA-O	corr	865	pos	-0.041638	-0.142309	0.0616906	0.279177	0.692134	0.139193
L-Glutarylcarnitine	[M+H]+	MS2	NXJAXUYOQLTISD-SECBINFHSA-N	corr	162	pos	0.328669	-0.178497	0.946289	0.0510935	1.27678	0.161721
Signals from Isovaleryl-L-carnitine; Is an acylcarnitine	NA	NA	NA	corr193	1335	pos	4.03423	2.92836	4.10496	2.48131	2.65251	2.873
Pyroglutamic acid; LC-tDDA; CE10	[M-H]-	MS2	ODHCTXKNWHHXJC-VKHMYHEASA-N	corr113	3	neg	-0.010733	-0.085753	0.184043	0.0656024	0.497885	0.43611
Signals from Isovaleryl-L-carnitine; Is an acylcarnitine	NA	NA	NA	corr193	2311	pos	4.22606	3.03544	4.3939	2.32953	2.45479	2.60379
L-Tryptophan	[M+H]+	MS2	QIVBCDIJIAJPQS-UHFFFAOYSA-N	corr176	71	pos	0.183819	0.440703	0.253598	1.18347	2.81144	1.55336
L-Isoleucine	[M+H-HCO2H]+	MS2	AGPKZVBTJJNPAG-UHFFFAOYSA-N	corr87	64	pos	-0.0678664	0.0794325	-0.214336	0.393263	0.344936	0.699472
NA	[M + H]+	sirius	PWYOJDOMPJUZED-UHFFFAOYSA-N	corr	718	pos	-2.44311	-2.97814	-2.35257	1.04163	1.46255	0.895213
(R)-3-Hydroxybutyric acid	[M-H]-	MS2	WHBMMWSBFZVSSR-GSVOUGTGSA-N	corr144	248	neg	1.33301	1.47086	1.37855	1.51216	2.98995	1.1478
	[M + H]+	sirius	RHGKLRLOHDJJDR-UHFFFAOYSA-N	corr	279	pos	0.21955	-0.0671729	0.197386	0.475737	0.737568	0.58232
Benzoic acid	[M+H]+	MS2	WPYMKLBDIGXBTP-UHFFFAOYSA-N	corr80	325	pos	0.0208125	0.0444028	-0.0494771	0.0765474	0.204479	0.330737
L-Valine	[M+H]+	MS2	KZSNJWFQEVHDMF-UHFFFAOYSA-N	corr55	18	pos	-0.164845	0.0124881	-0.0497033	1.53449	0.0116133	0.0987474
2 -(Butylamido)-4-hydroxybutanoic acid	NA	NA	NA	corr190	787	neg	3.47235	3.82861	3.22389	2.20127	2.02109	2.32616
L-Isoleucine	[M+H]+	MS2	AGPKZVBTJJNPAG-UHFFFAOYSA-N	corr87	33	pos	-0.0715297	0.09672	-0.200055	0.423762	0.474565	0.635542
Indoline	[M+H]+	MS2	LPAGFVYQRIESJQ-UHFFFAOYSA-N	corr144	39	pos	-0.00902549	0.10461	-0.0812137	0.122633	0.498486	0.382685
Acetylcholine cation	[Cat]+	MS2	OIPILFWXSMYKGL-UHFFFAOYSA-N	corr	44	pos	0.139157	0.107693	0.152396	0.749803	0.809722	0.951394
	[M + H]+	sirius	ORCRYIVAJKZTLW-UHFFFAOYSA-N	corr	1419	pos	-0.104604	-0.252308	-0.377584	0.0686577	0.460849	1.31387
	[M + H]+	sirius	HAEVNYBCYZZDFL-UHFFFAOYSA-O	corr	190	pos	0.545279	0.125082	0.553815	2.19566	0.294427	1.67095
1,4-Cyclohexanedicarboxylic acid	[M+H]+	MS2	PXGZQGDTEZPERC-UHFFFAOYSA-N	corr115	184	pos	0.0784696	-0.225995	0.176366	0.0798381	0.270717	0.361755
	[M + Na]+	sirius	GRUFZTGABLSDFG-UHFFFAOYSA-N	corr	2792	pos	-0.385621	-0.867052	-0.502515	0.642558	0.911486	0.714418
Theobromine	[M+H]+	MS2	YAPQBXQYLJRXSA-UHFFFAOYSA-N	corr	210	pos	-0.167646	-0.163538	-0.19757	1.11905	1.36388	0.553934
2-[[4-[(2,4-Diaminopteridin-6-yl)methyl-methylamino]-3-methoxybenzoyl]amino]pentanedioic acid	[M + H]+	sirius	CZVUEKRCLHMKIS-UHFFFAOYSA-N	corr86	1905	pos	0.240216	0.157267	-0.390936	0.472931	0.355491	0.601092
vanillic acid	[M-H]-	MS2	WKOLLVMJNQIZCI-UHFFFAOYSA-N	corr	478	neg	-2.5658	-3.92868	-4.51293	1.14363	1.46666	1.16101
Propionylcarnitine	NA	NA	NA	corr21	631	neg	-0.389267	-0.74286	-0.732945	1.87888	1.7934	1.59776
	[M + H]+	sirius	YPZRWBKMTBYPTK-UHFFFAOYSA-N	corr73	45	pos	-0.140865	-0.0826575	-0.0569938	0.410376	0.336958	0.147381
NA	[M + Na]+	sirius	BOYJSNSURLYNNZ-UHFFFAOYSA-N	corr	1668	pos	0.0360009	-0.220981	-0.106698	0.0199454	0.655289	0.235719
L-Tyrosine	[M+H]+	MS2	OUYCCCASQSFEME-UHFFFAOYSA-N	corr80	41	pos	0.0137341	0.125696	-0.0236986	0.0439278	1.01882	0.18068
L-Histidine	[M+H]+	MS2	HNDVDQJCIGZPNO-YFKPBYRVSA-N	corr382	200	pos	-0.108768	-0.363173	-0.180437	0.377221	1.54211	1.23489
	[M + H]+	sirius	WRBIQTVRBWJCQT-UHFFFAOYSA-N	corr	241	pos	0.171445	0.115676	0.183401	0.417835	0.869185	0.967281
NCGC00380405-01	[M + H]+	sirius	CGFGIKNLZTZJDE-UHFFFAOYSA-N	corr10	69	pos	-0.243131	-0.284781	0.00715441	0.787462	2.17066	0.0753011
Methyl 4,6-O-benzylidene-.alpha.-D-glucopyranoside	[M+H-C7H12O5]+	MS2	VVSWDMJYIDBTMV-BTZLDLHRSA-N	corr144	1031	pos	0.0438378	0.115243	-0.0822869	0.201412	0.741438	0.372128
2-Phenylacetamide	[M+H]+	MS2	LSBDFXRDZJMBSC-UHFFFAOYSA-N	corr80	150	pos	0.0241338	0.125482	-0.035783	0.0344996	0.946635	0.285675
L-Glutamic acid	[M+H-H2O]+	MS2	WHUUTDBJXJRKMK-UHFFFAOYSA-N	corr10	8	pos	-0.185346	-0.179894	0.187028	0.536365	1.53833	0.376979
7-Hydroxychromanone	[M+H]+	MS2	GPJCOQPUQUEBTB-UHFFFAOYSA-N	corr80	135	pos	-0.00850925	0.137495	-0.0156936	0.120083	0.944205	0.15754
	[M + H]+	sirius	JHIXEZNTXMFXEK-UHFFFAOYSA-N	corr	2052	pos	0.518675	-0.341415	1.11983	0.436951	0.046319	0.987357
Methyl 3-hydroxybenzoate	[M-H]-	MS2	YKUCHDXIBAQWSF-UHFFFAOYSA-N	corr206	10	neg	-2.88727	-2.93766	-3.69258	0.991094	1.90194	1.29422
NA	[M + H]+	sirius	SBVAXUGOISPYPX-UHFFFAOYSA-N	corr73	605	pos	-0.159278	-0.0820371	-0.0653676	0.745014	0.390445	0.211991
sn-Glycero-3-phosphocholine	[M]+	MS2	SUHOQUVVVLNYQR-MRVPVSSYSA-O	corr	10	pos	0.290951	0.132653	0.543321	0.00784742	0.122576	0.774831
L-Methionine	[M+H]+	MS2	FFEARJCKVFRZRR-BYPYZUCNSA-N	corr62	93	pos	-0.340276	-0.231058	-0.694915	1.35705	1.06157	1.52602
(S)-MALATE	[M-H]-	MS2	BJEPYKJPYRNKOW-REOHCLBHSA-N	corr79	11	neg	0.12758	0.342216	0.41542	0.401216	1.01621	0.640894
	[M + H]+	sirius	GDDBIAMRTVTOBL-UHFFFAOYSA-N	corr109	1981	pos	0.184173	-0.988723	-0.797511	0.427024	1.6287	1.50466
NA	[M + H]+	sirius	GZMGURHESUNIEZ-UHFFFAOYSA-N	corr	472	pos	0.0263384	-0.708458	-0.425619	0.0247306	0.754907	0.389944
NA	[M + H]+	sirius	GGCPAZJYAXHGMU-UHFFFAOYSA-N	corr	741	pos	0.376814	0.381565	-0.313264	0.631932	1.09165	0.958102
L-Leucine	[M+H]+	MS2	ROHFNLRQFUQHCH-YFKPBYRVSA-N	corr93	14	pos	-0.08882	0.0447171	-0.221409	0.580452	0.196626	0.723258
	[M + Na]+	sirius	XTWYTFMLZFPYCI-UHFFFAOYSA-N	corr43	1619	pos	-0.550054	0.380541	0.39981	0.693813	0.207197	0.327661
CID 107739	[M + Na]+	sirius	AHLQDZCJPCLDJM-UHFFFAOYSA-N	corr109	1672	pos	0.46097	-1.01283	-0.9378	0.436642	1.41286	1.29775
Betaine	[M+H]+	MS2	KWIUHFFTVRNATP-UHFFFAOYSA-N	corr	52	pos	0.127658	0.0809634	0.310195	0.757931	0.248386	0.745042
Known - look up InChIKey om Pubchem for name	NA	NA	NA	corr	621	neg	-2.13674	-2.99982	-3.73264	1.13521	1.93922	1.48209
2 -(Butylamido)-4-hydroxybutanoic acid	NA	NA	NA	corr10	787	pos	-0.185191	-0.161289	0.202631	0.45194	1.34385	0.372883
Adenosine diphosphate	[M-H]-	MS2	XTWYTFMLZFPYCI-KQYNXXCUSA-N	corr71	66	neg	-0.438635	0.409442	0.435379	0.500169	0.25121	0.475601
Butanoic acid	NA	NA	NA	corr63	827	pos	0.896899	1.69429	1.67646	3.33748	3.0638	3.02785
NA	[M + H]+	sirius	ZCNYWXQQIZLTIM-UHFFFAOYSA-N	corr	2039	pos	1.05631	-0.750478	0.154063	0.760908	0.0775234	0.263349
L-Alanine	[M-H]-	MS2	QNAYBMKLOCPYGJ-REOHCLBHSA-N	corr35	20	neg	0.0360721	0.0420662	-0.000330661	0.174589	0.487895	0.0031112
DL-Citrulline	[M + H]+	sirius	ARBHXJXXVVHMET-UHFFFAOYSA-N	corr	1237	pos	-0.1776	-0.0230671	0.0155434	0.53565	0.762906	0.437752
Epigallocatechin	[M+H]+	MS2	XMOCLSLCDHWDHP-IUODEOHRSA-N	corr73	7	pos	-0.114188	-0.0939523	-0.0434627	0.457271	0.488109	0.140026
	[M + H]+	sirius	HSQIYOPBCOPMSS-UHFFFAOYSA-N	corr	192	pos	0.0491614	0.22785	0.312304	0.184092	0.84517	0.978835
5-Hydroxytryptophol	[M+H]+	MS2	KQROHCSYOGBQGJ-UHFFFAOYSA-N	corr216	364	pos	-2.05962	-1.60478	-2.71276	1.01981	0.691609	1.60529
Salicylic acid	[M-H]-	MS2	YGSDEFSMJLZEOE-UHFFFAOYSA-N	corr185	119	neg	-2.20336	-1.46873	-2.80998	0.943086	0.745957	1.00103
	[M + H]+	sirius	NLZVTPYXYXMCIP-UHFFFAOYSA-N	corr	697	pos	0.392902	0.316325	0.391715	1.10281	0.84617	0.676936
DL-Dipalmitoyllecithin	[M + H]+	sirius	ARFHIAQFJWUCFH-UHFFFAOYSA-N	corr	1163	pos	-0.260714	0.257571	-0.270278	0.662003	0.85045	0.772608
Adenosine 5'-monophosphate	[M+H]+	MS2	UDMBCSSLTHHNCD-KQYNXXCUSA-N	corr	178	pos	-0.386432	0.664357	-0.301074	0.743031	0.475028	0.259837
Anserine; LC-tDDA; CE10	[M-H]-	MS2	MYYIAHXIVFADCU-QMMMGPOBSA-N	corr	243	neg	-0.21142	1.20919	1.62603	0.0018901	0.89273	1.63794
Piperidine	[M+H]+	MS2	NQRYJNQNLNOLGT-UHFFFAOYSA-N	corr207	74	pos	-2.16789	-1.59192	-2.64154	1.05385	0.936136	1.3203
Lidocaine	[M+H]+	MS2	NNJVILVZKWQKPM-UHFFFAOYSA-N	corr207	1	pos	-2.18977	-1.56822	-2.65713	1.07677	0.825406	1.33138
Fumaric acid; LC-tDDA; CE10	[M-H]-	MS2	VZCYOOQTPOCHFL-OWOJBTEDSA-N	corr130	29	neg	0.00981181	0.294115	0.393397	0.0795506	0.727856	0.785385
4-nitrophenol	[M-H]-	MS2	BTJIUGUIPKRLHP-UHFFFAOYSA-N	corr	279	neg	-0.193895	-0.0774489	-0.0551695	0.449562	0.443005	0.202641
3 -(Butylamido)-4-hydroxybutanoic acid	NA	NA	NA	corr73	401	pos	-0.208882	0.138006	0.199994	0.65852	0.380827	0.26327
Butanoic acid	NA	NA	NA	corr177	827	neg	4.73052	4.95265	4.54244	2.40636	2.65011	2.00993
trans-Aconitic acid	[M-H]-	MS2	GTZCVFVGUGFEME-HNQUOIGGSA-N	corr137	204	neg	1.08495	2.88662	2.2168	0.617335	1.75794	1.61809
Choline cation	[Cat]+	MS2	OEYIOHPDSNJKLS-UHFFFAOYSA-N	corr4	20	pos	-0.210649	-0.0612168	-0.116685	1.67132	0.675533	0.739102
L-Glutamine	[M-H]-	MS2	ZDXPYRJPNDTMRX-GSVOUGTGSA-N	corr12	4	neg	-0.0699854	0.0586924	0.353901	0.374952	0.00482567	1.00712
	[M + H]+	sirius	MHRLWUPLSHYLOK-UHFFFAOYSA-N	corr40	393	pos	-0.277298	0.0952564	0.0244598	1.27268	0.0388766	0.146528
Butanoic acid	NA	NA	NA	corr177	734	neg	4.53349	4.5962	4.17438	2.55359	2.78993	2.17074
Leu-Gly	[M+H]+	MS2	LESXFEZIFXFIQR-LURJTMIESA-N	corr	1375	pos	-0.236378	-0.0426824	-0.110108	0.635452	0.361098	0.540706
Acetyl-DL-carnitine	[M+H]+	MS2	RDHQFKQIGNGIED-UHFFFAOYSA-N	corr63	3	pos	0.910229	1.66311	1.60294	3.41654	4.2702	3.01716
L-Kynurenine	[M+H]+	MS2	YGPSJZOEDVAXAB-UHFFFAOYSA-N	corr143	293	pos	-0.248075	-0.108845	-0.437239	0.812544	0.30379	1.12072
1H-Benzotriazole-1-carboxaldehyde	[M + H]+	sirius	NICZNHOZZKORAS-UHFFFAOYSA-N	corr109	1516	pos	0.49342	-0.864268	-1.5297	0.53532	1.44659	1.63968
2-Oxopentanedioic acid (alpha-Ketoglutaric acid )	[M-H]-	MS2	KPGXRSRHYNQIFN-UHFFFAOYSA-N	corr91	44	neg	-2.01032	-1.53669	-1.99423	2.66249	1.48587	1.20609
Glycerophosphocholine	[M+Na]+	MS2	SUHOQUVVVLNYQR-MRVPVSSYSA-N	corr4	99	pos	0.357047	0.518894	0.660133	0.62596	0.969378	1.20434
Taurine	[2M-H]-	MS2	XOAAWQZATWQOTB-UHFFFAOYSA-N	corr12	30	neg	0.0600059	-0.115441	-0.331958	0.0719716	0.254831	0.443542
L-Proline	[M+H]+	MS2	ONIBWKKTOPOVIA-UHFFFAOYSA-N	corr21	26	pos	-0.187022	0.0597079	0.000359669	1.87656	0.30592	0.0154404
L-Glutamine	[M+Na]+	MS2	ZDXPYRJPNDTMRX-GSVOUGTGSA-N	corr4	80	pos	0.0125227	0.318672	0.301653	0.113566	0.909191	0.555458
5-Amino-2-methoxyphenol	[M-H]-	MS2	BLQFHJKRTDIZLX-UHFFFAOYSA-N	corr183	330	neg	-0.0425853	0.000891373	-0.236334	0.241279	0.112375	0.61034
12-Amino-7-oxododecanoic acid	[M - H]-	sirius	ZYUIIFJKSLWWHG-UHFFFAOYSA-N	corr	235	neg	-0.0678549	0.504622	0.276627	0.0446176	0.886381	0.145512
Niacinamide	[M+H]+	MS2	DFPAKSUCGFBDDF-UHFFFAOYSA-N	corr64	16	pos	-0.521806	-0.862485	-0.886376	1.89109	3.80589	2.80571
Piperine	[M+H]+	MS2	MXXWOMGUGJBKIW-YPCIICBESA-N	corr	1261	pos	-0.719315	-0.501108	-0.352606	0.709381	1.50666	0.997156
	[M + Na]+	sirius	CVSVTCORWBXHQV-UHFFFAOYSA-N	corr17	249	pos	0.0514698	0.25396	0.0903299	0.0861892	1.37354	0.24172
3-Indoleacrylic acid	[M-H]-	MS2	PLVPPLCLBIEYEA-AATRIKPKSA-N	corr182	202	neg	0.0384734	0.0988687	0.179438	0.41049	0.587357	0.478151
N-Acetylglutamic acid	[M - H]-	sirius	RFMMMVDNIPUKGG-UHFFFAOYSA-N	corr127	507	neg	-0.865757	-0.441379	-0.575356	0.944183	0.493923	0.504758
	[M + H]+	sirius	YKHZGLKQBYTRHO-UHFFFAOYSA-N	corr271	347	pos	-0.0977805	0.488583	0.211833	0.198677	0.852586	0.121417
	[M + Na]+	sirius	UZKQTCBAMSWPJD-UHFFFAOYSA-N	corr156	75	pos	-0.21355	-0.278439	-0.330036	1.92217	1.68907	2.71765
	[M + Na]+	sirius	KMMZQXVFKBCFRP-UHFFFAOYSA-N	corr	1136	pos	0.128581	0.38995	0.30574	0.226999	1.20607	0.346552
L-(+)-Ergothioneine	[M+H]+	MS2	SSISHJJTAXXQAX-ZETCQYMHSA-N	corr22	120	pos	-0.0860395	0.0637265	0.0183599	0.186148	0.291777	0.230779
Fructose-1,6-bisphosphate	[M-H]-	MS2	RNBGYGVWRKECFJ-ZXXMMSQZSA-N	corr	2019	neg	0.0592721	-0.062488	-0.27649	0.18079	0.120882	2.41151
	[M + H]+	sirius	WXFYBFRZROJDLL-UHFFFAOYSA-N	corr88	6535	pos	0.315168	0.357538	-0.5646	0.481135	0.887492	1.18978
	[M + H]+	sirius	DTYRWULXBWFUDY-UHFFFAOYSA-N	corr	142	pos	0.202071	0.389318	0.510394	2.17325	2.29734	1.35777
(2S)-2-Azaniumyl-4-{[(1R)-2-{[(2R)-2-[(4S)-4-azaniumyl-4-carboxylatobutanamido]-2-[(carboxylatomethyl)carbamoyl]ethyl]disulfanyl}-1-[(carboxylatomethyl)carbamoyl]ethyl]carbamoyl}butanoate	[M + H]+	sirius	OCNQVBKNFGXAFY-UHFFFAOYSA-N	corr	2748	pos	-0.185709	-0.739744	-0.700118	0.150486	0.231889	0.558132
N-Acetyl-Asp-Glu	[M+H]+	MS2	OPVPGKGADVGKTG-BQBZGAKWSA-N	corr84	314	pos	-0.0205645	-0.147758	-0.480806	0.0108362	0.272459	1.30482
1,12-Diamino-3,6,9-trioxa-dodecan	[M + Na]+	sirius	APWVMTSXEFIFOM-UHFFFAOYSA-N	corr	342	pos	0.0150552	0.128823	0.102405	0.410404	0.777705	0.331669
Signals from Isovaleryl-L-carnitine; Is an acylcarnitine	NA	NA	NA	corr11	38	neg	-0.144326	0.301131	0.0634736	0.311868	1.42636	0.0720525
Norlidocaine	[M+H]+	MS2	WRMRXPASUROZGT-UHFFFAOYSA-N	corr	35	pos	-1.24499	-0.429879	-1.55179	0.948445	0.844266	1.24277
S-Lactoylglutathione	[M+H]+	MS2	VDYDCVUWILIYQF-CSMHCCOUSA-N	corr100	282	pos	0.266693	-0.0320408	-0.411841	0.396517	0.127907	0.454285
	[M + H]+	sirius	HEUQYIQQCNOXOG-UHFFFAOYSA-N	corr282	125	pos	0.044421	0.304588	0.168382	0.223002	0.409311	0.0769834
[(2-Amino-3-hydroxypropanoyl)amino] [5-(6-aminopurin-9-yl)-3,4-dihydroxyoxolan-2-yl]methyl hydrogen phosphate	[M + Na]+	sirius	KQKWEOLKIBWBEK-UHFFFAOYSA-N	corr	304	pos	0.122411	0.374787	0.117665	0.0339357	0.86293	0.0135925
Vanillin-4-sulfate	[M-H]-	MS2	OUIKMDRGUNIXSP-UHFFFAOYSA-N	corr	472	neg	-0.855794	0.432005	-0.441196	0.561418	0.748933	0.830163
NA	[M + Na]+	sirius	YONJPLIBVIENNO-UHFFFAOYSA-N	corr	1166	pos	0.0999852	0.116995	-0.14012	0.303432	0.613128	0.400073
Citric acid	[M-H]-	MS2	KRKNYBCHXYNGOX-UHFFFAOYSA-N	corr107	7	neg	0.766281	2.38128	1.77749	1.35963	3.17477	2.34388
Uric acid; LC-tDDA; CE10	[M-H]-	MS2	LEHOTFFKMJEONL-UHFFFAOYSA-N	corr96	52	neg	-0.459946	-0.110452	-0.360488	0.867528	0.262856	0.629232
	[M + H]+	sirius	PKKLAAQPYSEUAW-UHFFFAOYSA-N	corr	2613	pos	-0.225319	0.000366299	-0.245014	0.0461219	0.0507078	0.59523
(3,5-Dihydroxythiolan-2-yl)methyl dihydrogen phosphate	[M - H]-	sirius	LISKFBQBDFDUEX-UHFFFAOYSA-N	corr58	2007	neg	-0.600084	0.213012	-1.31432	0.761259	0.0270521	0.582816
1,3,9-Trimethylxanthine	[M+H]+	MS2	LPHGQDQBBGAPDZ-UHFFFAOYSA-N	corr	214	pos	0.0875383	-0.25989	-0.301438	0.336173	1.12437	1.11075
Malonyl-L-carnitine	[M+H]+	MS2	ZGNBLKBZJBJFDG-SSDOTTSWSA-N	corr	250	pos	0.175929	0.123343	0.0308831	0.956919	1.05889	0.0824829
	[M + H]+	sirius	YKUSCXGLCUEWME-UHFFFAOYSA-O	corr	30	pos	-0.140694	-0.267193	-0.378083	0.993979	1.24099	1.63422
Theophylline	[M+H]+	MS2	ZFXYFBGIUFBOJW-UHFFFAOYSA-N	corr173	213	pos	-0.257731	-0.126385	-0.278149	0.386769	0.481653	0.491854
Dihydroxyacetone phosphate/GAP	[M-H]-	MS2	GNGACRATGGDKBX-UHFFFAOYSA-N	corr	131	neg	0.280564	1.12738	0.851167	0.789951	1.8673	1.55837
N-Acetylneuraminic acid	[M-H]-	MS2	SQVRNKJHWKZAKO-LUWBGTNYSA-N	corr	220	neg	0.0034891	-0.0591782	-0.0996271	0.137403	0.257305	0.444471
	[M + H]+	sirius	RGDVNLHBCKWZDA-UHFFFAOYSA-N	corr81	211	pos	-0.747327	-0.301128	-0.959233	0.870911	0.484504	0.870503
DL-Glutamine	[M + Na]+	sirius	ASMNIDORQILGQG-UHFFFAOYSA-N	corr109	1279	pos	0.433625	-0.747759	-1.28856	0.369844	0.917301	1.59492
TAURINE	[M-H]-	MS2	XOAAWQZATWQOTB-UHFFFAOYSA-N	corr12	2	neg	-0.0310328	-0.050477	-0.12223	0.0715506	0.153735	0.361776
3-Hydroxylidocaine; LC-tDDA; CE30	[M+H]+	MS2	PMGUCIDDSCRAMY-UHFFFAOYSA-N	corr	1170	pos	-2.95029	-1.36398	-3.11191	1.1581	1.24256	1.30082
3-Hydroxybutyrylcarnitine	[M+H]+	MS2	UEFRDQSMQXDWTO-YGPZHTELSA-N	corr	54	pos	0.86233	2.80635	1.6009	1.71874	3.00684	1.32679
	[M + H]+	sirius	PBLZLIFKVPJDCO-UHFFFAOYSA-N	corr274	397	pos	0.143013	0.137572	-0.0382276	0.338601	0.179731	0.397898
	[M + H]+	sirius	JBKVHLHDHHXQEQ-UHFFFAOYSA-N	corr194	25	pos	0.232809	1.33112	0.678005	0.517416	1.825	0.302712
Adenylosuccinic acid	[M+H]+	MS2	OFBHPPMPBOJXRT-DPXQIYNJSA-N	corr	581	pos	0.518929	1.46353	1.17554	0.784889	0.736706	1.25163
Pro-Phe	[M+H]+	MS2	IWIANZLCJVYEFX-RYUDHWBXSA-N	corr	2706	pos	-0.180709	0.00783872	-0.0157818	0.550364	0.0162868	0.216504
(4-Butoxy-2,3,5,6-tetrafluorophenyl)boronic acid	[M + H]+	sirius	ICRGYFPAGKGSJA-UHFFFAOYSA-N	corr81	1020	pos	-0.76417	-0.235155	-0.727797	0.9286	0.473203	0.797958
Hydroxy-L-valine	NA	NA	NA	corr158	117	neg	-0.373939	0.662289	0.165276	0.989281	2.78398	0.759507
Guanosine diphosphate glucose	[M - H]-	sirius	MVMSCBBUIHUTGJ-UHFFFAOYSA-N	corr	1476	neg	0.422889	1.22872	0.676164	1.80705	2.72454	1.26452
	[M + H]+	sirius	YVCSXKPTXFIUHA-UHFFFAOYSA-O	corr	9193	pos	-1.16197	-1.12254	-1.1801	1.69539	1.35215	0.943244
L-Methionine S-oxide	NA	NA	NA	corr	2030	pos	-0.167169	0.386619	-0.184267	0.749875	1.3379	0.404191
METHYLTHIOADENOSINE	[M+H]+	MS2	WUUGFSXJNOTRMR-IOSLPCCCSA-N	corr165	302	pos	-0.358064	-0.156085	-0.0920391	1.61647	0.702563	0.578588
2,4,7,9-Tetramethyl-5-decyne-4,7-diol	[M+H-2H2O]+	MS2	LXOFYPKXCSULTL-UHFFFAOYSA-N	corr	1450	pos	-0.0552785	-0.0704071	-0.220755	0.317935	0.476992	0.528775
GLUTATHIONE	[M-H]-	MS2	RWSXRVCMGQZWBV-UHFFFAOYSA-N	corr95	8	neg	0.0348807	0.269923	-0.026352	0.0169619	0.842624	0.141308
	[M + H]+	sirius	HXMDVGZMAUBCHH-UHFFFAOYSA-N	corr	824	pos	0.744855	0.832614	0.301389	0.273803	0.532826	0.17774
Cytidine	[M+H]+	MS2	UHDGCWIWMRVCDJ-XVFCMESISA-N	corr	562	pos	-0.589454	1.01457	-0.073047	0.749519	0.594665	0.404439
INOSINE 5'-MONOPHOSPHATE	[M-H]-	MS2	GRSZFWQUAKGDAV-UHFFFAOYSA-N	corr90	5	neg	0.0605171	1.89781	0.660651	0.613007	1.19958	0.292132
(3-Carboxy-2-oct-2-enoyloxypropyl)-trimethylazanium	[M + H]+	sirius	RQRUZNUTVQRNAU-UHFFFAOYSA-N	corr48	270	pos	0.76306	1.20418	-1.28663	0.165125	0.100152	0.642091
gamma-L-Glutamyl-D-alanine	NA	NA	NA	corr	685	neg	0.020719	1.84796	1.45483	0.0544268	3.09645	1.86672
Guanosine	[M+H]+	MS2	NYHBQMYGNKIUIF-UUOKFMHZSA-N	corr	1246	pos	-1.37214	0.873252	-0.1721	0.959532	0.641797	0.432321
S-Formylglutathione	NA	NA	NA	corr	6911	pos	-0.502478	0.124597	-0.654548	0.797599	0.366031	1.31708
Hypoxanthine	[M+H]+	MS2	FDGQSTZJBFJUBT-UHFFFAOYSA-N	corr103	42	pos	-0.588086	1.33276	0.444542	0.930068	2.4559	0.107756
(3,5-Dihydroxythiolan-2-yl)methyl dihydrogen phosphate	[M - H]-	sirius	LISKFBQBDFDUEX-UHFFFAOYSA-N	corr	3306	neg	-0.188372	0.255509	-0.438007	0.770797	0.42134	1.12878
Inosine	[M-H]-	MS2	UGQMRVRMYYASKQ-KQYNXXCUSA-N	corr155	23	neg	-0.797792	1.51409	0.596112	1.05348	2.15438	0.0820003
Hydroxy-L-valine	NA	NA	NA	corr35	65	neg	-0.425665	0.439055	-0.192307	0.843131	1.21328	0.409124
4-Chloroanilidophosphonic acid	[M + H]+	sirius	ZLPHHLCGSBYNCO-UHFFFAOYSA-O	corr	1119	pos	-0.0441705	0.258735	-0.027684	0.0303654	0.857942	0.18177
Hypoxanthine	[M+H]+	MS2	FDGQSTZJBFJUBT-UHFFFAOYSA-N	corr	53	pos	-0.141343	1.31343	0.284215	0.468242	2.07539	0.107612
Inosine	[M+Na]+	MS2	UGQMRVRMYYASKQ-KQYNXXCUSA-N	corr103	775	pos	-1.02088	1.34169	0.467322	1.15406	2.82135	0.192128
Phospho-anandamide	NA	NA	NA	corr	3420	pos	-0.208229	0.0900904	-0.269394	0.722852	0.22282	1.34177
Unknown	NA	NA	NA	corr	2208	neg	0.571475	-0.355793	1.51803	0.381944	0.314565	1.44215
Unknown	NA	NA	NA	corr	2262	pos	1.88225	1.37785	2.17014	2.79598	2.47983	3.71014
Unknown	NA	NA	NA	corr	1421	pos	0.539948	-0.544776	0.085032	2.02453	0.326781	0.0492839
Unknown	NA	NA	NA	corr	482	pos	0.659882	-1.3097	-0.313453	0.89084	1.00992	0.960646
Unknown	NA	NA	NA	corr	5781	pos	0.3468	-0.148118	0.15097	0.599548	0.880641	0.215616
Unknown	NA	NA	NA	corr	1470	pos	0.337947	-0.591116	0.192066	1.13882	0.0769645	0.0635939
Unknown	NA	NA	NA	corr	5810	pos	0.107113	-0.186988	-0.023903	0.379459	0.50042	0.0960884
Unknown	NA	NA	NA	corr4	801	pos	0.353844	-0.642665	0.0702634	0.731811	0.629626	0.0268226
Unknown	NA	NA	NA	corr	2567	neg	-0.0416634	-0.550624	-0.107469	0.136064	1.58604	0.485969
Unknown	NA	NA	NA	corr2	1428	pos	0.635087	-0.644643	0.0146106	1.04054	0.642879	0.0522677
Unknown	NA	NA	NA	corr4	229	pos	0.336063	-0.524023	0.0788079	1.13323	0.883304	0.0204555
Unknown	NA	NA	NA	corr	1542	neg	0.091558	-0.186775	-0.10318	0.330553	0.788837	0.249588
Unknown	NA	NA	NA	corr4	426	pos	0.244293	-0.293351	-0.121955	0.764155	0.6435	0.648057
Unknown	NA	NA	NA	corr	6827	pos	1.31158	1.2382	1.71007	2.08716	1.76691	2.1774
Unknown	NA	NA	NA	corr	2500	pos	1.29684	1.29438	1.98139	1.02693	1.19321	0.875126
Unknown	NA	NA	NA	corr	2065	pos	0.145656	-0.357925	0.0744278	0.40181	2.14758	0.0379972
Unknown	NA	NA	NA	corr	4230	pos	0.0751536	-0.322077	-0.0571376	0.430779	2.47167	0.121956
Unknown	NA	NA	NA	corr140	3173	neg	-0.499977	-0.459383	0.0736989	1.14871	1.37674	0.286121
Unknown	NA	NA	NA	corr4	698	pos	0.325695	-0.532258	-0.0468053	0.828842	0.556435	0.351402
Unknown	NA	NA	NA	corr191	856	neg	1.6132	1.54749	1.93749	2.7146	1.69467	2.50818
Unknown	NA	NA	NA	corr183	837	neg	0.0349412	-0.319921	-0.144132	0.110696	1.05727	0.953097
Unknown	NA	NA	NA	corr96	4689	pos	-0.230061	-0.413435	-0.447891	0.777165	1.32605	1.62068
Unknown	NA	NA	NA	corr	2328	pos	-0.0218018	-1.31994	0.0506344	0.212528	1.40952	0.09143
Unknown	NA	NA	NA	corr	967	pos	0.0568137	-0.199082	-0.0927383	0.328879	2.10129	0.510876
Unknown	NA	NA	NA	corr	1201	pos	0.230895	-0.524132	-0.0384137	0.500158	0.89789	0.347873
Unknown	NA	NA	NA	corr4	1047	pos	0.320494	-0.578177	-0.330965	0.0756	0.567027	1.0011
Unknown	NA	NA	NA	corr	1076	pos	-0.225234	-2.33802	-1.27285	0.569965	3.83029	1.79913
Unknown	NA	NA	NA	corr	2072	pos	0.375922	-0.3445	0.0508484	0.841162	0.57981	0.296986
Unknown	NA	NA	NA	corr	1396	pos	0.00303379	-0.346631	-0.201988	0.35451	1.26726	0.256597
Unknown	NA	NA	NA	corr	6538	a	3.20148	2.97232	3.76017	2.4858	2.53535	3.72349
Unknown	NA	NA	NA	corr	1865	neg	1.51503	0.615546	1.04342	2.10433	0.858838	2.04325
Unknown	NA	NA	NA	corr	3102	neg	0.230161	-0.339385	-0.0975638	0.659378	1.1846	0.423381
Unknown	NA	NA	NA	corr	369	neg	0.188734	-0.359543	0.039457	0.566196	0.120596	0.34877
Unknown	NA	NA	NA	corr	10792	pos	-0.165561	-0.856082	-0.126206	0.242332	1.16781	0.0724314
Unknown	NA	NA	NA	corr	269	pos	0.215515	-0.240901	0.1193	1.31907	1.17805	0.284265
Unknown	NA	NA	NA	corr151	2791	pos	0.145634	-0.219247	0.284671	0.025651	0.16432	0.312643
Unknown	NA	NA	NA	corr4	1131	pos	0.183569	-0.125601	-0.114464	0.557326	0.0331968	0.59228
Unknown	NA	NA	NA	corr	1289	pos	0.631642	-0.344408	0.704109	2.43905	0.454804	0.842233
Unknown	NA	NA	NA	corr4	573	pos	0.405561	-0.463879	-0.0211933	0.979968	0.55055	0.465222
Unknown	NA	NA	NA	corr4	27	pos	0.389792	-0.428828	-0.00606202	0.930172	0.578645	0.374124
Unknown	NA	NA	NA	corr	981	pos	0.75584	-0.378543	0.0682865	1.37702	0.274335	0.0189136
Unknown	NA	NA	NA	corr4	1002	pos	0.296177	-0.228226	-0.0833416	1.055	0.323464	0.451213
Unknown	NA	NA	NA	corr	995	pos	-0.212696	-2.66062	-1.1977	0.264055	3.13428	1.13399
Unknown	NA	NA	NA	corr	2683	pos	0.385347	-0.931239	0.034528	0.246928	1.44994	0.520195
Unknown	NA	NA	NA	corr	3548	pos	0.394011	-0.135314	0.337347	0.450705	0.020875	1.22389
Unknown	NA	NA	NA	corr	2543	pos	2.90776	2.4896	2.42737	2.3124	2.01305	2.84856
Unknown	NA	NA	NA	corr	1368	pos	-0.239256	-0.974919	-0.4664	1.7111	1.72914	2.03188
Unknown	NA	NA	NA	corr4	152	pos	0.358134	-0.382196	0.0271089	0.849241	0.543879	0.250575
Unknown	NA	NA	NA	corr4	113	pos	0.442493	-0.40818	-0.094623	1.07508	0.59404	0.455796
Unknown	NA	NA	NA	corr2	460	pos	0.497983	-0.71838	-0.220561	0.823083	0.792401	0.504113
Unknown	NA	NA	NA	corr	2387	neg	0.161922	-1.02636	-0.132253	0.126044	1.02333	0.169692
Unknown	NA	NA	NA	corr211	5799	neg	0.59764	-0.142376	0.211171	1.93297	0.185988	0.260814
Unknown	NA	NA	NA	corr141	2123	pos	0.152478	-0.237797	0.125404	0.461972	1.09285	0.187425
Unknown	NA	NA	NA	corr4	366	pos	0.371326	-0.459467	-0.0658213	0.92183	0.662289	0.477628
Unknown	NA	NA	NA	corr140	3331	neg	-0.588219	-0.465452	0.387844	0.994562	0.950139	0.113143
Unknown	NA	NA	NA	corr4	95	pos	0.399233	-0.127398	0.478198	1.31635	0.203004	0.798759
Unknown	NA	NA	NA	corr	582	pos	0.724708	-0.817164	0.455859	0.716346	0.300014	0.167903
Unknown	NA	NA	NA	corr4	215	pos	0.35972	-0.354514	0.00970646	0.976646	0.397117	0.29343
Unknown	NA	NA	NA	corr49	5032	neg	0.831687	-0.950335	-0.141588	0.593176	1.29344	0.281154
Unknown	NA	NA	NA	corr	152	neg	-0.0259096	-0.484286	-0.369294	0.083194	1.53241	1.83932
Unknown	NA	NA	NA	corr	1545	pos	-0.0679733	-0.746673	0.148485	0.0139761	1.98691	0.280874
Unknown	NA	NA	NA	corr4	996	pos	0.50109	0.0323606	0.516724	1.707	0.106354	1.15154
Unknown	NA	NA	NA	corr	1428	neg	-0.13492	-0.215932	-0.144515	1.36983	1.97138	0.828638
Unknown	NA	NA	NA	corr4	321	pos	0.352064	-0.542697	0.0608876	0.827566	1.04975	0.018315
Unknown	NA	NA	NA	corr144	4414	pos	-0.342739	-0.50272	-0.413709	1.03118	1.21623	1.89724
Unknown	NA	NA	NA	corr	3241	neg	-0.208761	-1.41869	-0.91355	0.451701	3.81845	2.4522
Unknown	NA	NA	NA	corr	2491	pos	-0.228971	-0.370948	-0.12037	0.122261	2.44777	0.439325
Unknown	NA	NA	NA	corr	762	pos	0.221957	-2.04241	-1.25834	0.307306	3.14038	1.27758
Unknown	NA	NA	NA	corr	3565	neg	0.830342	-0.880435	0.217868	2.40351	0.734364	0.451884
Unknown	NA	NA	NA	corr68	2936	pos	-0.0278968	-0.647809	-0.257282	0.275746	1.72269	0.731507
Unknown	NA	NA	NA	corr	1036	pos	-0.222123	-1.62844	-1.34241	0.741054	5.8198	1.40845
Unknown	NA	NA	NA	corr176	2053	pos	0.284072	0.284767	0.456434	1.18534	1.12969	1.7215
Unknown	NA	NA	NA	corr	1184	pos	0.649728	-0.211756	0.133969	1.46129	0.308923	0.267153
Unknown	NA	NA	NA	corr	4450	pos	0.814865	-0.478858	-0.46025	0.577681	0.100272	0.629549
Unknown	NA	NA	NA	corr4	1129	pos	0.380846	-0.481793	-0.178518	0.904968	0.717557	0.484859
Unknown	NA	NA	NA	corr	3484	pos	0.24913	0.0789633	-0.256193	0.0264812	0.37646	0.566686
Unknown	NA	NA	NA	corr324	2527	pos	0.674464	0.000631662	0.901989	0.650677	0.138603	0.932948
Unknown	NA	NA	NA	corr	559	pos	0.30984	-0.469246	-0.14731	1.00166	1.25508	0.630411
Unknown	NA	NA	NA	corr	1055	pos	0.0739906	-0.264254	-0.112149	0.214372	1.55736	0.107991
Unknown	NA	NA	NA	corr	2068	neg	-0.732976	-2.49542	-1.39368	2.26673	3.41948	2.25454
Unknown	NA	NA	NA	corr229	4808	neg	0.525347	-0.258297	0.928867	0.755534	0.451554	0.869509
Unknown	NA	NA	NA	corr	1947	pos	-0.00447328	-0.799518	-0.373955	0.144813	1.39514	0.393711
Unknown	NA	NA	NA	corr177	3582	pos	0.10937	-0.0809964	-0.0685046	0.680679	0.585522	0.133279
Unknown	NA	NA	NA	corr229	441	neg	0.480923	-0.0121551	1.13168	0.671625	0.0953834	0.932549
Unknown	NA	NA	NA	corr156	5245	pos	0.0879841	-0.306996	-0.0787962	0.454428	1.72516	0.29305
Unknown	NA	NA	NA	corr	978	pos	1.93013	1.41655	1.6308	2.016	2.04543	3.02311
Unknown	NA	NA	NA	corr	760	pos	0.597643	-0.66187	-0.191297	1.14675	1.04859	0.432445
Unknown	NA	NA	NA	corr	8129	pos	-0.403205	-0.331304	-0.315439	0.600737	0.378938	0.302379
Unknown	NA	NA	NA	corr	496	pos	1.17683	0.890059	1.34275	1.62388	0.923955	1.03015
Unknown	NA	NA	NA	corr4	951	pos	0.322161	-0.256637	-0.230072	0.881779	0.366404	0.87106
Unknown	NA	NA	NA	corr151	8748	pos	0.64709	0.449434	0.792566	1.39836	1.71034	1.34617
Unknown	NA	NA	NA	corr29	833	neg	0.174782	-0.414016	0.173016	0.478081	3.10691	0.222613
Unknown	NA	NA	NA	corr325	1242	pos	0.855529	0.24192	1.30511	0.320155	0.656851	0.916608
Unknown	NA	NA	NA	corr	1173	neg	0.427452	-0.502368	0.0351777	0.435132	1.61396	0.0674395
Unknown	NA	NA	NA	corr229	2166	neg	0.705899	-0.186133	1.25785	0.987205	0.104441	0.98081
Unknown	NA	NA	NA	corr72	3309	neg	0.173878	-0.190873	0.306371	0.867705	0.392988	0.421107
Unknown	NA	NA	NA	corr	2704	neg	0.0707523	-0.193539	0.220239	0.141616	0.743591	0.783881
Unknown	NA	NA	NA	corr	1212	pos	0.807241	-0.82262	-0.290124	0.91551	0.559898	0.717911
Unknown	NA	NA	NA	corr	1794	neg	0.853694	0.106806	2.12646	0.133465	0.39247	1.00622
Unknown	NA	NA	NA	corr185	495	pos	-0.111729	-0.532647	-0.411474	0.0430694	0.95436	1.06618
Unknown	NA	NA	NA	corr20	1360	neg	-0.844613	-1.80434	-1.38313	3.3563	3.00804	3.61026
Unknown	NA	NA	NA	corr141	5299	pos	0.0240269	-0.147323	0.0683131	0.012917	0.440298	0.158536
Unknown	NA	NA	NA	corr140	502	neg	-0.403008	-0.393461	-0.00922019	1.24513	1.67266	0.286482
Unknown	NA	NA	NA	corr	3283	pos	0.126417	-0.0442847	-0.00989042	1.08145	0.00400089	0.00762652
Unknown	NA	NA	NA	corr	2349	neg	0.224516	-1.62468	-0.476079	0.108476	2.58612	0.0772852
Unknown	NA	NA	NA	corr	3554	neg	-0.0298547	-0.308426	0.0240861	0.424763	0.812981	0.0277969
Unknown	NA	NA	NA	corr	947	pos	-0.301655	-1.57772	-1.16061	1.06674	5.98962	2.12129
Unknown	NA	NA	NA	corr	3191	pos	-0.215425	-0.784003	-0.281676	0.484037	2.44882	0.29125
Unknown	NA	NA	NA	corr154	2949	neg	2.71933	1.88914	2.67632	2.06731	2.59017	2.55685
Unknown	NA	NA	NA	corr166	4822	pos	0.493256	-0.654947	-0.240192	0.464168	1.0987	0.71054
Unknown	NA	NA	NA	corr78	2801	pos	0.355519	-0.101317	-0.149932	0.199264	0.269093	0.0438528
Unknown	NA	NA	NA	corr47	1958	pos	0.100935	0.0195964	0.10797	0.50521	0.0300273	0.335022
Unknown	NA	NA	NA	corr4	352	pos	0.263723	-0.208405	0.0268111	1.08087	0.81875	0.108165
Unknown	NA	NA	NA	corr140	564	neg	-0.420229	-0.280356	0.0453911	1.03792	0.772107	0.217086
Unknown	NA	NA	NA	corr	7089	pos	0.293783	-0.193004	-0.19384	1.67585	1.08237	0.547094
Unknown	NA	NA	NA	corr	1458	neg	-0.0862385	-0.925623	0.100693	0.262828	0.591322	0.242273
Unknown	NA	NA	NA	corr	1202	neg	3.65594	3.34032	3.38824	2.42443	1.6239	2.39909
Unknown	NA	NA	NA	corr	742	pos	0.0808452	-0.257951	0.285371	0.219177	0.448726	0.327201
Unknown	NA	NA	NA	corr229	2455	neg	0.634321	-0.026897	1.61042	0.150654	0.139633	0.905363
Unknown	NA	NA	NA	corr	1546	neg	0.097453	-1.8646	-1.25581	0.0261366	4.73241	1.38747
Unknown	NA	NA	NA	corr	759	pos	0.272238	-0.418755	-0.288572	0.887335	1.18224	0.97715
Unknown	NA	NA	NA	corr4	1760	pos	0.64003	-0.0224725	0.479681	1.25774	0.0654443	0.681029
Unknown	NA	NA	NA	corr	720	pos	1.35577	0.81	1.40478	2.56455	0.917981	1.85908
Unknown	NA	NA	NA	corr2	116	pos	0.581529	-0.669439	-0.267238	0.84546	0.854714	0.647304
Unknown	NA	NA	NA	corr229	2260	neg	0.658634	0.205526	1.75613	0.281231	0.624089	0.9395
Unknown	NA	NA	NA	corr152	3243	pos	-0.0714455	-0.135347	-0.246065	0.586417	0.341967	1.13611
Unknown	NA	NA	NA	corr	1667	neg	0.252855	-0.314075	0.408674	0.173627	0.621619	1.95133
Unknown	NA	NA	NA	corr	978	neg	0.929549	0.0146434	1.68843	0.569866	0.114551	0.795712
Unknown	NA	NA	NA	corr325	2878	pos	0.571235	0.292629	1.28441	0.278648	0.422857	0.783511
Unknown	NA	NA	NA	corr	3137	pos	0.263023	-0.203254	0.132368	0.691644	0.803732	0.32403
Unknown	NA	NA	NA	corr	1140	neg	1.67379	1.94492	2.29116	1.8215	2.19863	3.5171
Unknown	NA	NA	NA	corr229	2153	neg	0.514671	0.00431644	1.08861	0.849133	0.134083	0.918696
Unknown	NA	NA	NA	corr185	1299	pos	-0.0770679	-0.582757	-0.492919	0.0115076	1.07062	1.15299
Unknown	NA	NA	NA	corr	1408	neg	0.497822	-0.00535953	0.727085	0.744173	0.0047447	1.2764
Unknown	NA	NA	NA	corr	1923	pos	0.0133035	-0.135505	1.83799	0.122638	0.0264235	0.552654
Unknown	NA	NA	NA	corr35	1057	neg	0.109543	0.0133162	0.253573	0.424096	0.00777072	0.829899
Unknown	NA	NA	NA	corr	684	pos	0.0853335	-0.181027	-0.0298101	0.147161	1.19261	0.0780578
Unknown	NA	NA	NA	corr324	1128	pos	0.538024	0.0134381	0.778949	0.6221	0.187093	0.913869
Unknown	NA	NA	NA	corr	4618	pos	0.433503	-0.444923	1.72859	0.115355	0.07306	0.907975
Unknown	NA	NA	NA	corr325	1186	pos	0.737129	0.102677	1.20712	0.16733	0.448956	0.783109
Unknown	NA	NA	NA	corr66	7984	pos	-0.441376	-0.83913	-0.691121	1.44528	2.27917	1.80565
Unknown	NA	NA	NA	corr	1380	neg	0.174102	-0.234756	0.427642	0.0829071	0.860071	0.813262
Unknown	NA	NA	NA	corr	1476	pos	0.74221	-0.445193	-0.114063	1.17929	0.779475	0.309067
Unknown	NA	NA	NA	corr229	1694	neg	0.670516	0.0140856	1.60067	0.277256	0.192618	0.961161
Unknown	NA	NA	NA	corr	1819	neg	0.613525	0.153981	2.40599	0.121297	0.461413	0.879276
Unknown	NA	NA	NA	corr229	2328	neg	0.772019	0.138366	1.74628	0.301364	0.334829	1.02054
Unknown	NA	NA	NA	corr	6536	pos	0.915276	-0.106946	1.11424	0.402033	0.185752	0.888799
Unknown	NA	NA	NA	corr152	2610	pos	-0.0254874	-0.0986331	0.333517	0.27077	0.141694	0.566171
Unknown	NA	NA	NA	corr21	155	neg	-0.63018	-1.51615	-0.860763	2.21863	2.93525	1.78034
Unknown	NA	NA	NA	corr151	2835	pos	0.778692	-0.232197	0.564032	0.841737	0.547855	0.145405
Unknown	NA	NA	NA	corr	7099	pos	-0.0341605	-0.280409	-0.38503	0.162727	0.725685	1.66282
Unknown	NA	NA	NA	corr	2795	pos	0.233504	-0.314641	0.420007	0.419485	1.3311	0.972236
Unknown	NA	NA	NA	corr	992	pos	1.11191	0.570992	1.1116	1.68474	0.325723	1.13497
Unknown	NA	NA	NA	corr	1806	pos	0.283038	-0.182534	1.38484	0.351006	0.0793752	1.12263
Unknown	NA	NA	NA	corr	1002	neg	0.26738	-0.317456	-0.00328998	0.565661	1.63268	0.0297374
Unknown	NA	NA	NA	corr	252	pos	-0.000938282	-0.669865	-0.063975	0.0926706	1.01314	0.171697
Unknown	NA	NA	NA	corr	3223	neg	-0.162348	-0.344234	-0.0981849	0.198179	2.51687	0.379575
Unknown	NA	NA	NA	corr	2117	pos	-0.221694	-0.279341	-0.146589	0.525658	0.785362	0.40324
Unknown	NA	NA	NA	corr	545	pos	0.23015	-0.731149	-0.38058	0.262822	0.753673	0.680569
Unknown	NA	NA	NA	corr	3514	pos	-0.281102	-0.191252	0.0518211	0.0929669	0.151449	0.163321
Unknown	NA	NA	NA	corr	416	pos	1.35769	1.62085	1.8481	1.28	2.14694	2.41366
Unknown	NA	NA	NA	corr	1739	pos	0.203552	-0.0766165	0.328395	0.309816	0.258574	0.198047
Unknown	NA	NA	NA	corr	1333	pos	0.449219	-0.00335557	0.0980141	1.79718	0.125401	0.475576
Unknown	NA	NA	NA	corr	1215	pos	0.490874	0.067584	1.26362	0.0142578	0.464487	0.905276
Unknown	NA	NA	NA	corr	525	pos	-0.0866715	-1.16523	-1.18114	0.24995	3.56461	1.4063
Unknown	NA	NA	NA	corr150	3015	neg	1.03527	0.872651	1.20693	1.30159	3.10414	3.27166
Unknown	NA	NA	NA	corr	1138	neg	0.174571	-0.0702882	0.357549	0.56701	0.420461	0.0120485
Unknown	NA	NA	NA	corr	2092	pos	0.839455	-0.0741727	0.912594	0.18115	0.232418	0.913834
Unknown	NA	NA	NA	corr	783	pos	-0.1909	-1.25474	-1.10976	0.495692	2.34486	1.2618
Unknown	NA	NA	NA	corr	809	pos	-0.0630854	-1.91361	-1.52365	0.181055	2.39947	1.19202
Unknown	NA	NA	NA	corr	1110	pos	1.63823	2.05903	2.43739	1.32411	2.58546	3.93341
Unknown	NA	NA	NA	corr	13607	pos	0.527251	-0.810115	0.163196	0.349466	1.61806	0.251107
Unknown	NA	NA	NA	corr	390	pos	0.25687	-0.305364	-0.0283407	0.423466	0.294263	0.163843
Unknown	NA	NA	NA	corr324	2034	pos	0.528581	0.132843	0.801378	0.55874	0.288878	0.838298
Unknown	NA	NA	NA	corr229	715	neg	0.588883	0.00785183	1.44437	0.481985	0.0965402	1.03437
Unknown	NA	NA	NA	corr	3921	neg	0.0659088	-0.291073	0.427203	0.0194705	0.0995468	0.571651
Unknown	NA	NA	NA	corr	542	neg	0.0681714	-0.630259	0.107323	0.816213	1.60826	0.340554
Unknown	NA	NA	NA	corr	2891	pos	0.167529	-0.301511	-0.147387	1.09324	2.87079	0.791333
Unknown	NA	NA	NA	corr325	1178	pos	0.779917	0.214347	1.33777	0.307951	0.548501	0.898222
Unknown	NA	NA	NA	corr209	1493	neg	1.84381	1.76005	2.19253	1.82419	1.19808	1.96912
Unknown	NA	NA	NA	corr	129	pos	-0.315206	-1.55529	-1.25256	1.07883	4.7828	1.75819
Unknown	NA	NA	NA	corr	3700	neg	-0.263868	-0.101864	0.787007	0.516243	0.114712	1.21751
Unknown	NA	NA	NA	corr	3735	neg	0.0585248	-0.0195496	-0.0462844	0.223436	0.0358653	0.320096
Unknown	NA	NA	NA	corr	1345	pos	-0.26068	-3.59013	-1.279	0.190806	4.51485	0.954857
Unknown	NA	NA	NA	corr	395	neg	-0.381989	-0.520153	-0.243455	1.3627	0.735961	0.373469
Unknown	NA	NA	NA	corr	8027	pos	0.479151	-0.663893	-0.362694	0.77838	0.973356	1.50739
Unknown	NA	NA	NA	corr	509	pos	0.149803	-0.304194	-0.288141	0.500954	1.15939	0.630478
Unknown	NA	NA	NA	corr	566	neg	0.164023	-0.215688	0.162749	0.152527	1.30731	0.0771847
Unknown	NA	NA	NA	corr229	949	neg	0.640104	-0.025037	1.33531	0.615462	0.058829	0.986495
Unknown	NA	NA	NA	corr151	2291	pos	0.20164	-0.478566	0.361699	0.541457	1.43304	0.1365
Unknown	NA	NA	NA	corr35	3051	neg	0.126018	-0.283205	-0.0919122	0.497393	0.883529	0.0329423
Unknown	NA	NA	NA	corr184	2001	pos	-0.131411	-0.523759	-0.422996	0.191733	0.981239	1.20413
Unknown	NA	NA	NA	corr	4935	pos	-0.044324	-0.241361	-0.153248	0.313125	1.0622	0.788053
Unknown	NA	NA	NA	corr	3253	pos	0.233489	-0.0615476	-0.102081	0.519953	0.442362	0.582605
Unknown	NA	NA	NA	corr60	238	pos	-0.0870933	-0.732182	-0.279167	0.356474	2.07404	1.19482
Unknown	NA	NA	NA	corr44	963	pos	0.0238979	-0.0311213	0.270075	0.0549925	0.126378	1.97574
Unknown	NA	NA	NA	corr	5065	neg	0.293312	-0.408521	0.0479668	0.422394	0.814148	0.0239571
Unknown	NA	NA	NA	corr	232	pos	-0.884969	-1.21513	-0.096933	0.780277	1.2185	0.0830719
Unknown	NA	NA	NA	corr175	1005	neg	-0.0687861	-0.177177	-0.187083	0.669365	2.29631	1.57298
Unknown	NA	NA	NA	corr	173	pos	-0.0307741	-0.180165	0.226964	0.333364	1.2698	0.37981
Unknown	NA	NA	NA	corr	1008	neg	-0.693731	-1.93821	-1.31924	2.41105	3.10214	2.58166
Unknown	NA	NA	NA	corr229	40	neg	0.644903	0.172338	1.5788	0.230721	0.456194	1.0561
Unknown	NA	NA	NA	corr	9957	pos	-0.504325	-1.06423	-0.4898	0.422076	1.25144	0.40729
Unknown	NA	NA	NA	corr	3380	neg	0.064064	-0.824882	-0.0122115	0.00612035	1.40448	0.169211
Unknown	NA	NA	NA	corr325	2646	pos	0.793245	0.107356	1.35086	0.167182	0.433133	0.902547
Unknown	NA	NA	NA	corr	3608	pos	0.191119	-0.150514	0.0102391	0.519903	0.508991	0.000339867
Unknown	NA	NA	NA	corr	4529	neg	-0.0484872	-0.307852	0.390735	0.133362	0.538184	0.828229
Unknown	NA	NA	NA	corr	729	pos	3.12615	2.87948	3.52468	2.99987	3.50583	4.4
Unknown	NA	NA	NA	corr	717	neg	-0.411062	-2.52555	-1.5405	0.712881	3.6109	1.39285
Unknown	NA	NA	NA	corr	112	pos	-0.0956614	-0.620351	-0.250286	0.463928	2.24363	0.297183
Unknown	NA	NA	NA	corr130	7312	pos	0.102858	-0.668068	0.034726	0.0718227	1.1388	0.0206701
Unknown	NA	NA	NA	corr	7485	pos	0.181778	-0.278769	-0.0990054	0.817419	1.16119	0.441873
Unknown	NA	NA	NA	corr64	407	neg	0.125506	-0.988008	-0.0973745	0.237153	2.0776	0.478764
Unknown	NA	NA	NA	corr140	27	neg	-0.372213	-0.203704	0.0331064	1.0863	0.714484	0.204172
Unknown	NA	NA	NA	corr	1444	neg	-0.0672803	0.022931	-0.198938	0.296886	0.28421	0.488767
Unknown	NA	NA	NA	corr	3034	neg	0.121539	-1.12578	-0.800123	0.241231	1.15028	1.13445
Unknown	NA	NA	NA	corr310	4204	pos	0.584922	0.174384	1.02038	0.32228	0.270331	0.713527
Unknown	NA	NA	NA	corr	212	pos	0.674731	0.0977309	1.06843	0.620876	0.445679	0.945734
Unknown	NA	NA	NA	corr	6638	pos	0.222521	-0.419126	-0.16146	0.648778	1.09208	0.93383
Unknown	NA	NA	NA	corr	5584	neg	0.677903	-0.570018	-0.197211	0.202175	0.811284	0.353434
Unknown	NA	NA	NA	corr201	865	neg	2.34513	2.39389	2.84599	2.19982	1.79033	4.04797
Unknown	NA	NA	NA	corr64	3327	neg	-0.125856	-1.20667	-0.5984	0.279291	2.41758	1.51384
Unknown	NA	NA	NA	corr	3809	neg	-0.531397	0.0433052	-0.0122603	0.948055	0.274311	0.263835
Unknown	NA	NA	NA	corr	1117	neg	0.043321	-0.0582123	-0.0259657	0.23225	0.204475	0.234718
Unknown	NA	NA	NA	corr	2741	neg	0.0477697	-0.390606	0.167807	0.0151193	1.33532	0.216321
Unknown	NA	NA	NA	corr4	710	pos	0.37295	0.109793	0.509468	1.72722	0.881817	1.57622
Unknown	NA	NA	NA	corr228	105	neg	0.644091	0.150531	2.16253	0.197628	0.509987	1.01983
Unknown	NA	NA	NA	corr325	2875	pos	0.960424	0.399802	1.35993	0.153044	0.746203	0.941646
Unknown	NA	NA	NA	corr	2943	pos	-0.593114	-0.873151	-0.249631	1.21575	1.47572	0.912896
Unknown	NA	NA	NA	corr	13521	pos	0.108268	-0.387245	-0.21539	0.432586	0.887073	0.334058
Unknown	NA	NA	NA	corr16	1314	neg	0.0941127	-1.06642	-0.137765	0.128136	0.669173	0.655209
Unknown	NA	NA	NA	corr15	896	pos	0.524075	-0.382757	-0.23592	1.20072	0.594912	0.449628
Unknown	NA	NA	NA	corr140	1627	neg	-0.406513	-0.240768	0.0852571	1.01002	0.859202	0.233638
Unknown	NA	NA	NA	corr	2289	neg	-0.106864	-0.102453	0.0451318	0.00970029	0.137771	0.0301967
Unknown	NA	NA	NA	corr	1022	neg	0.560536	0.146186	1.87973	0.067403	0.535529	0.815779
Unknown	NA	NA	NA	corr144	3761	pos	-0.195171	-0.235728	0.144726	0.519954	0.739463	0.634109
Unknown	NA	NA	NA	corr	2503	neg	3.16199	0.748396	2.11781	1.14696	0.313594	0.66613
Unknown	NA	NA	NA	corr	3731	neg	0.271005	-1.11068	0.00622922	0.0760784	2.6071	0.0369174
Unknown	NA	NA	NA	corr21	1118	neg	0.25346	-1.43222	-0.127391	0.0221396	1.74812	0.314584
Unknown	NA	NA	NA	corr130	3247	pos	0.187082	-0.68895	-0.217759	0.56894	1.79488	1.87121
Unknown	NA	NA	NA	corr	2146	neg	0.150736	-0.152492	0.115605	0.273057	0.56959	0.240211
Unknown	NA	NA	NA	corr225	274	neg	0.456724	0.104605	3.41302	0.00589701	0.331594	1.21854
Unknown	NA	NA	NA	corr	641	pos	0.140674	-0.168071	0.624694	0.533126	0.666796	1.04605
Unknown	NA	NA	NA	corr	1615	neg	-0.134497	-0.520428	0.564599	0.176053	0.368504	0.0432269
Unknown	NA	NA	NA	corr	622	neg	-0.063893	-0.153297	-0.00607718	0.26663	1.15024	0.122279
Unknown	NA	NA	NA	corr	394	neg	0.841199	0.180753	2.15161	0.39707	0.400409	0.557174
Unknown	NA	NA	NA	corr4	1357	pos	0.466725	-0.318683	-0.101409	0.927576	0.143047	0.637293
Unknown	NA	NA	NA	corr	2995	pos	-0.397532	-0.202167	-0.454528	1.18437	0.25585	0.446552
Unknown	NA	NA	NA	corr73	1780	pos	-0.108343	-0.517946	-0.227233	1.00482	2.21124	1.12256
Unknown	NA	NA	NA	corr	846	neg	-0.182075	-1.53246	-1.25431	0.584164	5.08754	1.79195
Unknown	NA	NA	NA	corr227	48	neg	0.411847	0.0829123	2.41194	0.045251	0.449729	1.20606
Unknown	NA	NA	NA	corr47	2826	neg	0.191514	-0.317854	-0.118083	0.602275	1.94057	0.602541
Unknown	NA	NA	NA	corr	2176	pos	0.43367	-0.303671	-0.375934	0.862334	0.361048	0.464333
Unknown	NA	NA	NA	corr	1625	neg	0.188658	-0.135825	0.176187	0.556738	0.309288	0.984572
Unknown	NA	NA	NA	corr	1590	neg	0.876917	-0.675207	0.168499	0.571732	2.17874	0.466399
Unknown	NA	NA	NA	corr	14671	pos	0.486192	-0.607668	0.443294	0.225674	0.832136	0.24089
Unknown	NA	NA	NA	corr325	2261	pos	0.921551	0.0778692	0.956225	0.742739	0.0389533	0.734448
Unknown	NA	NA	NA	corr	1755	pos	-0.162884	-1.65985	-1.27693	0.310236	3.42041	1.42023
Unknown	NA	NA	NA	corr	3214	neg	-0.363378	-2.01117	-1.90329	2.05852	2.88757	1.87351
Unknown	NA	NA	NA	corr	1383	pos	-0.224288	0.232451	0.865324	0.0291178	0.041065	1.02705
Unknown	NA	NA	NA	corr4	687	pos	0.172338	-0.152792	-0.188234	0.392146	0.424316	0.446728
Unknown	NA	NA	NA	corr	1936	pos	0.439902	0.0736498	1.17391	0.215808	0.382488	1.08869
Unknown	NA	NA	NA	corr	1460	pos	-0.347394	-1.00168	-0.801325	1.91411	3.43002	1.28802
Unknown	NA	NA	NA	corr	1287	pos	1.25284	0.382587	2.82668	0.400537	0.53731	0.534801
Unknown	NA	NA	NA	corr	5763	pos	-0.396189	-0.785729	0.406118	0.441712	0.95835	0.203761
Unknown	NA	NA	NA	corr	3541	pos	0.0183643	-0.247423	0.285976	0.317546	1.75179	0.047048
Unknown	NA	NA	NA	corr	1289	neg	-0.141987	-0.522415	-0.237178	0.448751	4.38214	0.981147
Unknown	NA	NA	NA	corr	3123	pos	0.321775	-0.249248	0.386103	0.0521219	0.827021	0.038254
Unknown	NA	NA	NA	corr352	885	pos	0.780882	0.150881	1.84941	0.293678	0.546906	0.880453
Unknown	NA	NA	NA	corr	1241	pos	0.92975	-0.781962	-0.371424	1.08491	0.567345	0.128226
Unknown	NA	NA	NA	corr	1319	neg	0.522836	-1.01725	0.761645	0.199299	0.138545	0.0786167
Unknown	NA	NA	NA	corr	894	neg	-0.259019	-2.0036	-1.12921	0.535113	1.57096	1.43189
Unknown	NA	NA	NA	corr13	230	pos	-0.113233	-1.34807	-1.02219	0.384788	4.99584	1.89757
Unknown	NA	NA	NA	corr13	175	pos	-0.1072	-1.37682	-1.01631	0.345202	4.60071	1.90127
Unknown	NA	NA	NA	corr	1038	neg	0.660138	-0.00269681	1.33203	0.403552	0.274883	0.99243
Unknown	NA	NA	NA	corr351	2042	pos	0.645168	0.106871	1.78015	0.00714874	0.393947	1.08809
Unknown	NA	NA	NA	corr	892	neg	0.0434764	-0.567819	-0.889724	0.22747	0.873142	1.37772
Unknown	NA	NA	NA	corr	2790	pos	0.0825915	-0.225837	0.00569198	0.116611	1.74697	0.228564
Unknown	NA	NA	NA	corr	2900	neg	1.57586	0.761329	2.02824	1.14459	1.05863	1.00828
Unknown	NA	NA	NA	corr	1606	pos	-1.46518	0.109866	2.85233	0.764834	0.0933131	0.676857
Unknown	NA	NA	NA	corr202	3603	pos	0.235505	-0.135726	0.439712	0.520699	0.591624	0.716361
Unknown	NA	NA	NA	corr140	3672	neg	-0.359	-0.159622	0.372969	1.11549	0.146653	0.301755
Unknown	NA	NA	NA	corr132	615	pos	0.19406	-0.207196	0.116045	0.422443	1.50443	0.348327
Unknown	NA	NA	NA	corr60	84	pos	-0.120591	-0.819644	-0.449088	0.482957	2.0412	1.33459
Unknown	NA	NA	NA	corr	1753	neg	-0.356442	-1.79536	-1.30324	0.674596	4.25918	1.44205
Unknown	NA	NA	NA	corr	2358	pos	-0.0335061	-0.628411	-0.196832	0.024703	1.60921	0.0354736
Unknown	NA	NA	NA	corr84	1399	neg	0.509095	-0.123106	1.08676	0.521835	0.0598984	0.400605
Unknown	NA	NA	NA	corr65	1111	neg	-0.145607	-0.854407	0.140334	0.515041	2.03318	0.690803
Unknown	NA	NA	NA	corr	2510	pos	0.331842	-0.271951	2.44582	0.0720179	0.155452	0.764573
Unknown	NA	NA	NA	corr	2477	neg	-0.0509961	-0.154764	-0.159891	0.246268	1.00654	0.878704
Unknown	NA	NA	NA	corr	2587	neg	0.558592	-0.662218	0.122873	0.515556	0.815032	0.233208
Unknown	NA	NA	NA	corr177	4086	pos	0.263603	0.0108933	0.0813526	1.17818	0.353731	0.412821
Unknown	NA	NA	NA	corr	682	pos	1.61477	-0.0758211	2.87276	0.946583	0.295664	0.459259
Unknown	NA	NA	NA	corr	6504	pos	-0.0738323	-1.32299	-1.18455	0.0282688	2.70672	1.40064
Unknown	NA	NA	NA	corr	1666	pos	0.0540165	-0.898277	-0.564667	0.590401	1.64262	1.09126
Unknown	NA	NA	NA	corr	1280	pos	1.09348	0.129386	2.95849	0.321641	0.498007	0.486579
Unknown	NA	NA	NA	corr	2720	pos	0.782869	-0.391445	0.302448	1.01547	0.291412	0.0836751
Unknown	NA	NA	NA	corr	5643	pos	-0.439432	-0.652603	0.42099	0.494575	0.721143	0.184792
Unknown	NA	NA	NA	corr	1409	pos	-0.0960666	-1.39014	-1.3536	0.287971	4.98556	1.78563
Unknown	NA	NA	NA	corr67	3539	neg	0.444791	-1.06474	0.46774	0.114092	1.74343	0.285416
Unknown	NA	NA	NA	corr	469	pos	-0.244204	-1.1239	-0.814411	0.611944	4.57465	1.47019
Unknown	NA	NA	NA	corr175	5576	neg	-0.270542	0.0241404	-0.0190472	0.928016	0.0441704	0.0708248
Unknown	NA	NA	NA	corr	1223	pos	-0.268083	-0.885957	-0.134299	0.531106	0.905552	0.125377
Unknown	NA	NA	NA	corr	3609	pos	0.100059	-0.302094	-0.347501	0.192751	1.16063	0.961874
Unknown	NA	NA	NA	corr183	1171	pos	0.0547284	-0.00294058	0.0297717	0.0759398	0.0333662	0.304977
Unknown	NA	NA	NA	corr229	1915	neg	0.551549	-0.0281295	1.22384	0.606117	0.016467	0.895653
Unknown	NA	NA	NA	corr	516	pos	0.037631	-0.0358403	0.109343	0.261627	0.25603	0.676566
Unknown	NA	NA	NA	corr	1482	pos	-0.01608	-0.253117	-0.153751	0.0373032	2.13049	0.634664
Unknown	NA	NA	NA	corr	616	pos	0.637702	-0.0558495	0.579	1.03661	0.0505803	0.775374
Unknown	NA	NA	NA	corr	4897	neg	-0.0398627	-0.106845	-0.00707375	0.366215	0.308438	0.0283566
Unknown	NA	NA	NA	corr	187	pos	-0.299012	-2.40825	-2.01344	0.933899	4.23051	1.26489
Unknown	NA	NA	NA	corr	3527	pos	0.0645614	-0.169051	-0.0695134	0.206631	0.689219	0.0115553
Unknown	NA	NA	NA	corr	1683	pos	0.673657	0.364732	1.47118	0.0235425	0.829052	0.799077
Unknown	NA	NA	NA	corr	1263	pos	-0.00612901	-0.0808731	0.108623	0.0943137	0.10739	0.0905839
Unknown	NA	NA	NA	corr36	2427	pos	0.0888139	-0.920102	0.0507958	0.406101	1.03279	0.344738
Unknown	NA	NA	NA	corr	2107	pos	0.666508	-0.0494824	0.83955	0.583193	0.0433956	0.425396
Unknown	NA	NA	NA	corr	314	neg	-0.0510324	-0.148608	0.148941	0.24041	0.507674	0.122265
Unknown	NA	NA	NA	corr24	76	neg	-0.0218384	-0.571871	-0.24023	0.318625	0.404802	0.00773443
Unknown	NA	NA	NA	corr	692	pos	0.0625061	-0.306902	-0.37079	0.205315	0.427973	0.771361
Unknown	NA	NA	NA	corr322	4070	pos	0.498194	0.0501452	1.32129	0.171021	0.544775	0.977644
Unknown	NA	NA	NA	corr	1620	pos	1.27261	1.03162	1.55176	1.2156	0.514188	0.979343
Unknown	NA	NA	NA	corr	4767	pos	-1.0857	-1.4389	0.316548	0.532137	1.04465	0.0852773
Unknown	NA	NA	NA	corr	2041	neg	0.322783	0.129369	2.18983	0.144932	0.543634	1.08337
Unknown	NA	NA	NA	corr136	1312	pos	0.102092	-0.254492	0.765279	0.0717238	0.639917	0.933188
Unknown	NA	NA	NA	corr161	1014	pos	3.46225	3.33871	4.16202	2.85151	3.87199	4.62157
Unknown	NA	NA	NA	corr	3818	pos	0.0521708	0.98661	1.13249	0.113376	1.15532	0.411966
Unknown	NA	NA	NA	corr21	887	neg	-0.0556341	-0.998471	-0.0554	0.0917182	0.926064	0.432509
Unknown	NA	NA	NA	corr140	1068	neg	-0.767771	-0.306666	0.300272	0.863452	0.53443	0.244853
Unknown	NA	NA	NA	corr	1829	pos	2.7023	1.90739	2.65743	3.10062	2.18478	3.18746
Unknown	NA	NA	NA	corr	2457	pos	-0.0811226	-0.211236	-0.014396	0.113773	1.27191	0.142098
Unknown	NA	NA	NA	corr	2817	pos	0.305419	-0.0231659	0.02678	1.75938	0.0373061	0.084942
Unknown	NA	NA	NA	corr	1749	pos	-1.39219	0.16167	2.41423	0.812205	0.101284	0.679136
Unknown	NA	NA	NA	corr	2418	pos	0.868731	0.222965	2.47811	0.112079	0.677024	0.983137
Unknown	NA	NA	NA	corr322	1090	pos	0.389391	0.106833	0.799119	0.160826	0.88243	0.888889
Unknown	NA	NA	NA	corr	1798	neg	-0.232354	-0.604299	-0.361493	0.598545	0.979016	1.12204
Unknown	NA	NA	NA	corr	1883	neg	0.44609	0.0626157	1.10788	0.173268	0.30056	1.18993
Unknown	NA	NA	NA	corr	2507	neg	0.0921123	-0.0262981	0.110857	0.0100929	0.0739608	0.198884
Unknown	NA	NA	NA	corr4	121	pos	0.20401	-0.341609	-0.242705	0.629955	0.96674	1.41714
Unknown	NA	NA	NA	corr186	436	neg	0.199653	0.204074	0.507226	0.422777	0.49641	1.02008
Unknown	NA	NA	NA	corr	2495	neg	-0.0795241	-0.977515	0.851731	0.278451	0.71801	1.12857
Unknown	NA	NA	NA	corr	2229	neg	1.64771	2.0279	2.31799	1.09871	1.94842	2.79782
Unknown	NA	NA	NA	corr	8150	pos	0.422394	-0.347165	-0.0426927	0.523836	0.15481	0.54518
Unknown	NA	NA	NA	corr	1573	pos	-0.145844	-0.535172	0.364975	0.580281	0.526994	0.23388
Unknown	NA	NA	NA	corr	6770	pos	0.218082	-0.289868	-0.19329	0.636438	1.08124	0.711652
Unknown	NA	NA	NA	corr	5983	neg	-0.220222	-0.913609	-0.11099	0.496455	2.0931	0.577175
Unknown	NA	NA	NA	corr	647	neg	0.131642	-0.799925	0.345905	0.562073	0.591469	0.200081
Unknown	NA	NA	NA	corr	3719	neg	0.0884275	-0.0186722	0.0722705	0.377666	0.069763	0.314893
Unknown	NA	NA	NA	corr29	4542	neg	-0.229403	-0.967506	-0.63207	0.612582	1.91085	1.3736
Unknown	NA	NA	NA	corr	424	neg	0.0272821	-0.0884529	-0.0468657	0.0282724	0.431027	0.376365
Unknown	NA	NA	NA	corr152	6581	pos	0.188047	-0.342354	0.0389956	0.479995	2.07915	0.228866
Unknown	NA	NA	NA	corr	1220	neg	0.358519	0.0114077	0.12074	1.00937	0.171638	0.217231
Unknown	NA	NA	NA	corr133	3579	pos	0.302544	-0.12344	0.154456	0.418629	0.44613	0.538804
Unknown	NA	NA	NA	corr	2109	pos	0.266791	0.303946	1.92547	0.0380201	0.591663	1.15926
Unknown	NA	NA	NA	corr	377	neg	0.178059	-0.0235252	0.104405	0.395571	0.160254	0.479143
Unknown	NA	NA	NA	corr	2072	neg	0.234727	-0.350925	0.0422235	0.509563	0.247861	0.0672403
Unknown	NA	NA	NA	corr186	375	neg	0.208005	0.231354	0.526901	0.468518	0.510726	1.0199
Unknown	NA	NA	NA	corr	2937	pos	0.646771	0.254669	1.26251	0.102287	0.608984	0.96129
Unknown	NA	NA	NA	corr	8805	pos	-0.251447	-0.451291	-0.254889	0.776789	0.991749	0.981931
Unknown	NA	NA	NA	corr	10094	pos	-0.0304241	-0.848109	0.631574	0.528737	0.938601	0.245584
Unknown	NA	NA	NA	corr	1625	pos	-0.256118	-1.23177	-0.219917	0.464028	1.2015	0.0107727
Unknown	NA	NA	NA	corr	1260	neg	-0.342459	-1.86991	-0.50882	1.13475	1.81767	0.844632
Unknown	NA	NA	NA	corr157	2296	neg	0.517662	0.847032	1.32721	0.646186	0.965262	1.57328
Unknown	NA	NA	NA	corr	756	pos	-0.128362	-1.24023	-1.18253	0.175222	3.27515	1.80568
Unknown	NA	NA	NA	corr	261	neg	0.00321184	-1.24181	-0.620522	0.0490059	1.9215	0.818957
Unknown	NA	NA	NA	corr352	2787	pos	1.17924	0.240009	2.11487	0.121828	0.569217	0.926925
Unknown	NA	NA	NA	corr184	852	pos	-0.179012	-0.569231	-0.49243	0.169184	0.998421	1.1048
Unknown	NA	NA	NA	corr	2756	pos	-0.0592245	-0.0405411	-0.0674641	0.158038	0.103724	0.147581
Unknown	NA	NA	NA	corr	1397	neg	-0.0796128	-0.317795	0.121021	0.274032	2.42401	0.0523962
Unknown	NA	NA	NA	corr	14339	pos	-0.492033	-1.37552	-0.498168	0.963531	1.30087	0.802517
Unknown	NA	NA	NA	corr	1492	neg	0.474618	0.205723	2.07558	0.0465365	0.520238	1.15743
Unknown	NA	NA	NA	corr	2671	neg	-0.00994027	-0.202238	-0.148101	0.461558	0.662777	0.413095
Unknown	NA	NA	NA	corr109	2336	pos	0.235926	-1.67661	0.109136	0.108684	2.02563	0.655654
Unknown	NA	NA	NA	corr35	161	neg	0.220674	-0.17633	0.0358799	0.563009	1.78823	0.140248
Unknown	NA	NA	NA	corr	3325	pos	0.117881	0.319512	1.45497	0.0302699	0.327749	1.06812
Unknown	NA	NA	NA	corr	3434	pos	0.454797	-0.0376735	0.476544	0.82722	0.0190492	0.903605
Unknown	NA	NA	NA	corr	1085	neg	-0.102549	-1.4086	-0.644102	0.157546	3.35127	0.89728
Unknown	NA	NA	NA	corr	1539	pos	0.306571	-0.240199	0.16687	0.31126	0.131865	0.213177
Unknown	NA	NA	NA	corr62	869	neg	0.141732	-0.270582	0.166247	0.381215	3.63941	0.278092
Unknown	NA	NA	NA	corr	2700	pos	0.675009	0.259588	1.85819	0.186775	0.286919	0.925291
Unknown	NA	NA	NA	corr	2488	pos	0.181264	-2.51186	-2.17596	0.205465	1.41716	1.89038
Unknown	NA	NA	NA	corr64	1258	neg	0.381901	-0.723829	-0.303954	0.549157	2.73612	0.971364
Unknown	NA	NA	NA	corr128	1319	pos	0.416984	0.134232	0.234081	1.10419	0.447713	1.49098
Unknown	NA	NA	NA	corr	1501	pos	0.00991241	-0.386059	-0.0672599	0.0492312	1.73363	0.18122
Unknown	NA	NA	NA	corr37	8260	pos	-0.022475	-0.916668	-0.399631	0.475223	1.1799	0.451239
Unknown	NA	NA	NA	corr47	6455	pos	0.0597496	-0.0877673	-0.0222892	0.169491	0.41077	0.00769469
Unknown	NA	NA	NA	corr	2033	neg	0.531592	0.210929	1.02334	0.0157473	0.424128	1.02436
Unknown	NA	NA	NA	corr227	546	neg	0.3431	0.000201908	1.82126	0.0228289	0.240794	1.3536
Unknown	NA	NA	NA	corr	3443	pos	0.176676	-0.219678	0.0815523	0.892359	0.818968	0.054283
Unknown	NA	NA	NA	corr	4956	pos	-0.0402659	-0.275613	-0.138916	0.134648	0.631131	0.536186
Unknown	NA	NA	NA	corr	6734	pos	-0.00363053	0.26296	1.45779	0.0899824	0.29627	0.942273
Unknown	NA	NA	NA	corr146	1793	neg	-0.320524	-0.252977	-0.0248186	0.0825312	0.125495	0.28716
Unknown	NA	NA	NA	corr36	1363	pos	-0.0200399	-0.848799	-0.158859	0.448976	1.03161	0.271659
Unknown	NA	NA	NA	corr138	1931	neg	-0.164624	-0.0498969	-0.39912	0.198522	0.0815024	0.769223
Unknown	NA	NA	NA	corr	4095	pos	0.426646	-0.0352018	0.665575	0.220744	0.182756	0.686115
Unknown	NA	NA	NA	corr	1436	neg	0.0264197	0.00424377	0.0867181	0.0500196	0.0232735	0.425193
Unknown	NA	NA	NA	corr132	2676	pos	0.29584	-0.150522	0.213316	0.511869	0.417906	0.19509
Unknown	NA	NA	NA	corr	7056	pos	-0.0710765	-0.621183	-0.58411	0.445842	1.74544	1.34765
Unknown	NA	NA	NA	corr168	2561	neg	0.239949	-0.134131	-0.0102616	0.752834	0.906665	0.0568269
Unknown	NA	NA	NA	corr	1162	neg	-0.142274	-0.531372	0.0181873	0.199288	0.791146	0.160294
Unknown	NA	NA	NA	corr62	6618	pos	-0.66816	-0.877626	-1.15021	1.76342	2.22742	1.7556
Unknown	NA	NA	NA	corr	4410	pos	-0.252113	-0.744004	-0.112098	0.199778	0.885673	0.442728
Unknown	NA	NA	NA	corr	5072	pos	1.02152	0.468614	2.0329	0.11967	0.797057	1.04162
Unknown	NA	NA	NA	corr	2470	pos	0.723366	0.204163	1.16569	0.273182	0.547617	1.12313
Unknown	NA	NA	NA	corr	1025	neg	0.682915	-0.912764	0.126878	0.396838	0.653055	0.343775
Unknown	NA	NA	NA	corr	1847	pos	-0.103192	-0.0941299	0.0877928	0.33626	0.386805	0.0217854
Unknown	NA	NA	NA	corr	1813	pos	-1.20168	-1.70655	-1.29094	1.04912	1.31637	1.85147
Unknown	NA	NA	NA	corr	3802	pos	0.181257	-0.731851	-0.0395814	0.327172	1.13699	0.0866055
Unknown	NA	NA	NA	corr	2771	neg	0.222918	-0.519511	0.176092	0.420584	3.77692	0.166529
Unknown	NA	NA	NA	corr	2935	neg	0.141989	-0.510372	0.464395	0.102963	0.512358	0.892676
Unknown	NA	NA	NA	corr20	810	neg	-0.793384	-1.55586	-1.30556	3.794	2.76257	3.44794
Unknown	NA	NA	NA	corr16	363	pos	0.175903	-0.225688	0.00682126	0.949887	1.53399	0.0491163
Unknown	NA	NA	NA	corr	1431	neg	0.147227	-0.242566	0.626445	0.295101	0.230359	0.11769
Unknown	NA	NA	NA	corr31	766	pos	1.25798	-0.0958164	1.29638	0.746047	0.391545	0.684337
Unknown	NA	NA	NA	corr	2595	neg	0.70163	0.259295	2.32867	0.0329891	0.56481	0.958579
Unknown	NA	NA	NA	corr54	2468	pos	-0.256872	-0.426724	-0.0101779	0.576429	1.23668	0.0651385
Unknown	NA	NA	NA	corr	3080	pos	0.189272	-0.310382	0.280461	0.600232	1.18884	0.417695
Unknown	NA	NA	NA	corr35	1745	neg	0.362887	-0.131615	0.424429	1.35945	0.437671	0.73738
Unknown	NA	NA	NA	corr	1352	pos	0.0853046	-0.272102	-0.117429	0.108557	2.9619	1.46475
Unknown	NA	NA	NA	corr	1313	neg	0.117177	-0.0582596	0.093541	0.0505831	0.0418169	0.0359889
Unknown	NA	NA	NA	corr35	1563	neg	-0.280798	-1.2932	-1.02539	1.04625	2.92481	1.59179
Unknown	NA	NA	NA	corr152	4282	pos	0.0563205	-0.116964	-0.177898	0.058776	0.11884	0.287048
Unknown	NA	NA	NA	corr	3720	pos	0.4954	-0.0257903	0.29986	0.722927	0.0294515	0.724045
Unknown	NA	NA	NA	corr71	2971	pos	-0.613461	-1.04783	-0.577195	0.550328	1.67302	1.21274
Unknown	NA	NA	NA	corr143	1229	pos	0.136373	-0.125422	0.441245	0.179639	0.518218	0.647146
Unknown	NA	NA	NA	corr	2420	pos	0.137591	-0.033871	0.141641	0.339496	0.329931	0.183891
Unknown	NA	NA	NA	corr64	536	neg	0.170696	-1.02446	-0.1546	0.447482	1.58018	0.861375
Unknown	NA	NA	NA	corr	1510	neg	0.334715	-0.600239	-0.198071	0.961123	1.0756	0.816784
Unknown	NA	NA	NA	corr144	2789	pos	-0.305494	-0.14761	0.231392	0.314261	0.439682	0.607636
Unknown	NA	NA	NA	corr	3125	pos	0.471177	-0.0682588	-0.0515295	0.679201	0.216604	0.155112
Unknown	NA	NA	NA	corr69	2862	neg	0.349795	-1.25979	-0.27014	1.46852	1.18568	0.697239
Unknown	NA	NA	NA	corr	3291	neg	0.26731	-1.17818	-0.207446	0.581963	0.688731	0.0205022
Unknown	NA	NA	NA	corr	2893	neg	0.0519009	-0.29537	0.162579	0.00479654	2.50976	0.3118
Unknown	NA	NA	NA	corr156	3810	pos	-0.00997638	-0.117259	-0.0524432	0.0482801	0.571941	0.21639
Unknown	NA	NA	NA	corr	2430	neg	0.290356	-0.0695247	0.505056	0.659465	0.239894	0.723384
Unknown	NA	NA	NA	corr	2981	neg	-0.621997	-2.60063	-1.72894	0.558482	2.70495	1.32505
Unknown	NA	NA	NA	corr	196	pos	1.51498	1.94123	1.99117	1.33888	2.2188	2.55783
Unknown	NA	NA	NA	corr	3043	pos	0.0786226	-0.130838	0.283151	0.053505	0.0943132	0.284807
Unknown	NA	NA	NA	corr	2310	neg	0.282113	-0.0315577	0.170177	0.226902	0.0626872	0.0769967
Unknown	NA	NA	NA	corr	1838	neg	0.362124	-2.41609	-0.207426	0.130007	1.10729	0.329282
Unknown	NA	NA	NA	corr	2305	neg	-0.0160271	-0.192333	0.238849	0.00209373	0.625482	0.572742
Unknown	NA	NA	NA	corr321	3273	pos	0.412979	0.261311	0.976375	0.0789424	0.474535	0.978959
Unknown	NA	NA	NA	corr	3446	pos	0.126134	0.0149988	0.164009	0.0585987	0.0291574	0.23541
Unknown	NA	NA	NA	corr22	1810	neg	0.102546	-1.55983	-0.0196657	0.381908	2.30093	0.370445
Unknown	NA	NA	NA	corr179	1764	neg	0.162802	0.340703	0.207895	0.987518	2.34235	1.98853
Unknown	NA	NA	NA	corr228	1032	neg	0.522822	-0.0331434	1.02229	0.0900478	0.305207	0.64952
Unknown	NA	NA	NA	corr	1593	pos	-0.184387	-0.187125	0.994684	0.583045	0.344082	1.37311
Unknown	NA	NA	NA	corr144	7223	pos	0.315676	-0.071399	-0.237628	1.17033	0.196182	0.310241
Unknown	NA	NA	NA	corr48	1216	neg	0.191849	-0.806242	-0.194273	0.271317	1.39856	0.790515
Unknown	NA	NA	NA	corr	1771	pos	-0.0379116	-0.281554	-0.408124	0.331928	0.925414	0.892208
Unknown	NA	NA	NA	corr335	3127	pos	-0.0304575	-0.249809	1.66772	0.334841	0.248808	0.781903
Unknown	NA	NA	NA	corr	156	pos	-0.289224	-0.505753	-0.394245	2.48698	2.22549	1.51704
Unknown	NA	NA	NA	corr	2038	neg	0.144555	-0.365043	-0.0953505	0.158647	1.35691	0.397738
Unknown	NA	NA	NA	corr	766	neg	0.525618	-0.464682	-0.177698	0.570581	0.841372	0.665503
Unknown	NA	NA	NA	corr144	3968	pos	0.0221198	-0.0595029	0.0784528	0.0143603	0.298762	0.1359
Unknown	NA	NA	NA	corr68	2347	neg	-0.27265	-0.927722	-0.388777	0.494363	0.818467	0.256946
Unknown	NA	NA	NA	corr	1613	pos	0.0504758	-0.168334	-0.128733	0.102982	1.52134	0.752196
Unknown	NA	NA	NA	corr	3638	pos	0.259775	0.223796	0.235924	1.03077	2.25142	0.747899
Unknown	NA	NA	NA	corr	2025	neg	-0.208012	-0.59703	-0.121419	0.637657	0.713177	0.161908
Unknown	NA	NA	NA	corr	2282	pos	2.2758	1.41339	2.16133	3.13752	1.107	2.66152
Unknown	NA	NA	NA	corr58	749	pos	-0.13788	-1.03917	-0.230695	0.3611	0.971429	0.717604
Unknown	NA	NA	NA	corr186	1959	neg	0.280769	0.281684	0.638982	0.508708	0.587054	1.15365
Unknown	NA	NA	NA	corr	2558	pos	-0.188089	0.264374	1.43979	0.49768	0.300752	0.513053
Unknown	NA	NA	NA	corr37	575	pos	-0.0947058	-0.918601	-0.305424	0.607977	1.12954	0.493385
Unknown	NA	NA	NA	corr	2538	neg	2.27355	2.83579	1.8689	1.24087	1.10832	1.50627
Unknown	NA	NA	NA	corr	5265	neg	0.178232	-0.0802977	0.153799	0.286033	0.499235	0.503425
Unknown	NA	NA	NA	corr67	739	neg	-0.00556841	-0.618811	0.0954105	0.21381	1.72745	0.382228
Unknown	NA	NA	NA	corr	5288	pos	0.116929	0.057906	-0.251534	0.288004	0.131647	0.762273
Unknown	NA	NA	NA	corr	247	pos	0.246148	-0.282201	-0.136846	0.574328	1.72538	0.741144
Unknown	NA	NA	NA	corr186	3335	neg	0.430888	0.482375	0.926328	0.64571	1.14913	0.80664
Unknown	NA	NA	NA	corr	1194	pos	0.296146	0.822411	1.5092	0.558937	0.471659	1.36257
Unknown	NA	NA	NA	corr	4236	pos	0.0755802	0.582754	0.423052	0.0131972	1.76077	1.76797
Unknown	NA	NA	NA	corr	6898	pos	0.460087	0.125731	0.98173	0.969162	0.726563	0.551876
Unknown	NA	NA	NA	corr67	2577	pos	-1.02589	-1.49178	-1.44103	1.70547	2.51965	2.23627
Unknown	NA	NA	NA	corr	1949	neg	0.0311539	-0.70346	-0.200579	0.160079	1.66213	1.17844
Unknown	NA	NA	NA	corr	12237	pos	0.152832	-0.888705	-0.353512	0.310852	1.12051	0.578078
Unknown	NA	NA	NA	corr	1527	neg	0.783565	0.628837	0.674927	3.56039	1.54899	1.61261
Unknown	NA	NA	NA	corr138	2164	neg	-0.22193	-0.204276	-0.601446	0.262982	0.140714	0.921294
Unknown	NA	NA	NA	corr140	1585	pos	0.0344825	-0.0899229	0.0617761	0.110808	0.538716	0.136123
Unknown	NA	NA	NA	corr	3341	pos	0.339747	-0.211866	-0.149181	0.637924	1.19709	0.997917
Unknown	NA	NA	NA	corr	2175	neg	-0.580892	-2.34341	-1.42873	0.909085	2.68319	2.81371
Unknown	NA	NA	NA	corr58	257	pos	-0.17486	-0.86306	-0.173172	0.460985	1.23352	0.407832
Unknown	NA	NA	NA	corr	957	neg	-0.0311201	-1.2941	-0.563623	0.137582	1.56409	0.860566
Unknown	NA	NA	NA	corr322	4083	pos	0.174792	0.0194518	0.806487	0.0751543	0.559826	0.79111
Unknown	NA	NA	NA	corr	842	neg	-0.0828033	-0.995611	-0.849891	0.623008	1.11187	0.581682
Unknown	NA	NA	NA	corr	2137	neg	0.351338	-0.323665	0.569408	0.755387	0.249184	0.574054
Unknown	NA	NA	NA	corr	3819	neg	-0.200953	0.173085	0.365256	0.225447	0.682643	0.485989
Unknown	NA	NA	NA	corr144	4455	pos	-0.305498	-0.356298	0.0821355	0.92658	0.952983	0.235813
Unknown	NA	NA	NA	corr	2109	neg	0.364071	7.72486e-05	0.584835	0.618268	0.0246267	0.669921
Unknown	NA	NA	NA	corr	2629	neg	0.1821	-0.544432	0.0213959	0.0819443	1.07385	0.0447089
Unknown	NA	NA	NA	corr68	1745	pos	0.0316748	-0.23093	-0.0608097	0.0874485	1.79852	0.25755
Unknown	NA	NA	NA	corr37	1433	pos	-0.041884	-0.890366	-0.26245	0.589417	1.21021	0.423889
Unknown	NA	NA	NA	corr	2241	pos	-0.382668	-0.804998	0.193686	0.437554	1.16713	0.322195
Unknown	NA	NA	NA	corr	406	neg	0.051609	-1.4074	-0.95224	0.24683	0.887435	0.894891
Unknown	NA	NA	NA	corr152	1530	pos	0.0209903	-0.185728	-0.15892	0.0263025	1.28808	0.61154
Unknown	NA	NA	NA	corr	6560	pos	-0.516182	-1.87763	-1.56499	1.0087	4.44782	2.47859
Unknown	NA	NA	NA	corr	277	pos	0.0260673	-0.270654	-0.108336	0.0380931	0.813532	0.470235
Unknown	NA	NA	NA	corr201	1176	neg	2.56608	2.87649	3.13637	2.1366	1.6942	4.17101
Unknown	NA	NA	NA	corr64	63	neg	0.101833	-0.611355	-0.181741	2.23157	0.7058	1.27722
Unknown	NA	NA	NA	corr	2805	pos	0.198082	0.162241	0.61772	0.143272	0.517042	2.10713
Unknown	NA	NA	NA	corr73	690	pos	0.262863	-0.241653	-0.0829829	0.704305	0.904865	0.0356488
Unknown	NA	NA	NA	corr175	1530	neg	0.0301798	-0.321422	-0.387682	0.0677501	1.53316	0.93243
Unknown	NA	NA	NA	corr	1921	neg	-0.0772021	-0.853407	-0.450185	0.0252626	1.83154	1.49869
Unknown	NA	NA	NA	corr	902	neg	0.47223	-0.0257503	0.401548	0.352094	0.16706	0.251369
Unknown	NA	NA	NA	corr32	1690	neg	0.0195185	-0.185933	0.0291958	0.0333653	1.0297	0.172407
Unknown	NA	NA	NA	corr	2819	neg	0.236636	-0.267221	-0.050805	0.991554	1.29241	0.036615
Unknown	NA	NA	NA	corr321	2537	pos	0.71272	0.260321	1.43063	0.0936232	0.563856	1.03711
Unknown	NA	NA	NA	corr	3987	neg	0.971379	-0.667361	0.258627	0.450262	1.78666	0.590293
Unknown	NA	NA	NA	corr128	4604	pos	0.786929	0.252725	0.210076	1.03637	0.600031	0.714096
Unknown	NA	NA	NA	corr	2197	pos	0.207461	0.154131	0.198014	0.456024	0.0266515	0.47906
Unknown	NA	NA	NA	corr129	790	pos	0.229244	-0.0930101	0.362197	0.42015	0.869764	0.514457
Unknown	NA	NA	NA	corr	8016	pos	0.400831	0.192922	1.14144	0.0186135	0.548857	0.919546
Unknown	NA	NA	NA	corr323	2254	pos	0.011962	0.423325	1.32218	0.117359	0.648287	0.917851
Unknown	NA	NA	NA	corr	2120	pos	0.0092255	-0.239698	-0.12105	0.198939	1.35283	0.701591
Unknown	NA	NA	NA	corr171	4694	neg	0.247834	-0.134677	-0.0128629	0.950827	0.0963648	0.304789
Unknown	NA	NA	NA	corr	1624	neg	0.101458	-0.218883	-0.0609312	0.0800951	1.09347	0.265719
Unknown	NA	NA	NA	corr318	1853	pos	0.635089	0.302091	1.45983	0.0554591	0.315122	1.10827
Unknown	NA	NA	NA	corr35	1241	neg	-0.229821	-1.07293	-0.999802	0.912041	3.23228	1.89028
Unknown	NA	NA	NA	corr	548	pos	0.15426	-0.117389	0.0639777	0.168671	1.06601	1.03767
Unknown	NA	NA	NA	corr48	83	neg	0.121978	-0.726712	-0.196652	0.201293	1.43335	0.875795
Unknown	NA	NA	NA	corr62	926	neg	0.153248	-0.247153	0.21253	0.255666	0.80338	0.472506
Unknown	NA	NA	NA	corr	3229	neg	0.178853	-0.161813	0.147854	0.326405	0.466655	0.184407
Unknown	NA	NA	NA	corr	3551	pos	-0.0923033	-0.125331	-0.147373	0.209048	0.342103	0.365716
Unknown	NA	NA	NA	corr32	776	neg	0.0650603	-0.0565653	0.00852933	0.0603319	0.990618	0.205546
Unknown	NA	NA	NA	corr	3154	pos	-0.14081	-0.293662	-0.0811233	0.0609373	0.566953	0.207382
Unknown	NA	NA	NA	corr	8032	neg	0.125386	0.124088	0.227887	0.0758979	0.268996	0.382976
Unknown	NA	NA	NA	corr	3090	pos	-0.233933	0.175987	1.32773	0.38537	0.385719	0.43966
Unknown	NA	NA	NA	corr23	392	neg	0.0662143	-0.0243881	0.0577612	0.13971	0.310034	0.29326
Unknown	NA	NA	NA	corr141	2267	pos	0.189387	-0.135318	0.128504	0.224799	1.55768	0.169181
Unknown	NA	NA	NA	corr	2830	pos	0.00592693	0.371786	1.25752	0.0044193	0.497529	0.913801
Unknown	NA	NA	NA	corr35	22	neg	0.213701	-0.159278	0.0229752	0.531264	2.17482	0.0766623
Unknown	NA	NA	NA	corr72	716	neg	0.176487	-0.207868	0.15821	1.35717	0.610954	0.201331
Unknown	NA	NA	NA	corr	4064	pos	0.168875	-0.170155	-0.167818	1.47234	1.12902	0.697399
Unknown	NA	NA	NA	corr	3068	pos	0.625862	-0.312274	-0.305478	0.431464	0.536422	0.149124
Unknown	NA	NA	NA	corr	78	neg	0.479657	-0.938725	-0.275094	1.01016	0.515088	0.525078
Unknown	NA	NA	NA	corr132	196	neg	-0.0235332	-0.962873	-0.316254	0.0246078	0.244636	0.968518
Unknown	NA	NA	NA	corr9	1631	pos	-0.0155399	-1.59621	-0.0110778	0.107625	1.3412	0.0251878
Unknown	NA	NA	NA	corr	1207	pos	0.792084	-0.232744	-0.356627	1.18703	0.525157	0.618996
Unknown	NA	NA	NA	corr	2402	pos	-0.138031	0.00525684	1.57346	0.389705	0.225121	1.15586
Unknown	NA	NA	NA	corr129	4628	neg	0.0370434	-0.0502328	-0.364296	0.00332739	0.0567664	1.35617
Unknown	NA	NA	NA	corr	4413	neg	-0.876528	-0.575262	-0.182611	1.54845	0.957494	0.372159
Unknown	NA	NA	NA	corr98	3309	pos	0.446221	-0.037572	-0.657334	0.0734402	0.203455	0.781038
Unknown	NA	NA	NA	corr	4428	pos	-0.0846067	0.0470227	0.667803	0.0386905	0.100586	0.417411
Unknown	NA	NA	NA	corr200	3647	pos	0.382376	-0.428206	-0.0311992	0.42125	1.29089	0.161029
Unknown	NA	NA	NA	corr114	2409	neg	-0.0149166	-0.387237	0.146005	0.202989	1.10382	0.260372
Unknown	NA	NA	NA	corr	338	neg	0.0580359	-0.69973	0.0655939	0.0144162	0.315121	0.317454
Unknown	NA	NA	NA	corr	857	pos	0.576299	-0.271863	-0.315124	0.958376	0.442027	1.81271
Unknown	NA	NA	NA	corr	2897	neg	0.0390027	0.677763	1.5916	0.345081	0.444998	1.62476
Unknown	NA	NA	NA	corr	1084	pos	-0.129169	-1.76211	-1.25243	0.885558	2.39224	1.45469
Unknown	NA	NA	NA	corr106	1986	pos	3.68199	3.51479	4.12095	3.07654	3.22927	3.62668
Unknown	NA	NA	NA	corr	678	neg	-0.0540898	-0.957609	-0.913922	0.42688	1.24078	0.803623
Unknown	NA	NA	NA	corr	2881	pos	1.38999	1.89841	1.99714	2.21905	2.36403	2.6543
Unknown	NA	NA	NA	corr62	741	neg	0.185831	0.0133386	0.15231	0.243091	0.026592	0.193997
Unknown	NA	NA	NA	corr	3312	neg	0.240864	1.01078	0.704395	0.194961	2.12261	1.71032
Unknown	NA	NA	NA	corr	1675	pos	0.173625	-0.0826038	0.108325	0.587407	0.731618	0.00754806
Unknown	NA	NA	NA	corr175	1824	neg	-0.0431256	-0.0736343	-0.103811	0.469408	0.810321	0.324685
Unknown	NA	NA	NA	corr	2998	pos	0.365185	-1.00911	-0.767544	0.0906962	1.83774	0.683404
Unknown	NA	NA	NA	corr	3726	pos	-0.0281291	-0.282516	-0.304268	0.343329	0.433833	1.54399
Unknown	NA	NA	NA	corr	1976	neg	0.291075	-0.393426	0.41511	1.13273	1.00601	0.0515115
Unknown	NA	NA	NA	corr62	674	neg	0.203724	-0.301185	-0.0391645	0.192871	1.05201	0.0327305
Unknown	NA	NA	NA	corr	3458	pos	0.112883	-0.13488	0.294601	0.29113	0.921582	0.241019
Unknown	NA	NA	NA	corr	2152	neg	0.09688	-0.567825	-0.291043	0.108148	1.63637	0.855745
Unknown	NA	NA	NA	corr	2397	neg	-0.0959622	-0.0699321	0.0459979	0.419368	0.35275	0.0733677
Unknown	NA	NA	NA	corr	1280	neg	0.159946	-0.223218	0.425688	0.401283	0.469317	1.16091
Unknown	NA	NA	NA	corr69	464	neg	0.335077	-0.792099	-0.0364938	1.05188	0.820551	0.365861
Unknown	NA	NA	NA	corr	3529	pos	0.152586	-0.157901	0.378063	0.410019	0.978965	0.278934
Unknown	NA	NA	NA	corr	804	pos	0.200041	-0.0573694	0.154064	0.466544	0.223146	0.00954485
Unknown	NA	NA	NA	corr	489	neg	0.175808	-0.0535143	0.42295	0.30394	0.730905	0.508875
Unknown	NA	NA	NA	corr35	175	neg	0.284314	-0.0874303	0.360141	0.959567	0.411865	0.728152
Unknown	NA	NA	NA	corr	1323	neg	0.123046	-0.780791	-0.162316	0.217698	0.981838	0.847938
Unknown	NA	NA	NA	corr	3717	neg	-0.126638	-0.492403	-0.128536	0.09587	1.7682	0.294932
Unknown	NA	NA	NA	corr322	3650	pos	0.328056	0.135806	0.859781	0.0549298	0.651799	0.750272
Unknown	NA	NA	NA	corr	2466	pos	0.0702513	-0.0840855	-0.0913684	0.437238	0.551404	0.8947
Unknown	NA	NA	NA	corr	982	neg	0.0527738	-0.321446	-0.165657	0.217657	0.181187	0.781668
Unknown	NA	NA	NA	corr	2491	neg	0.388627	0.102657	0.492381	0.699318	0.402497	0.577617
Unknown	NA	NA	NA	corr119	1667	pos	0.173543	-0.0793635	-0.0283083	0.712105	0.605171	0.321723
Unknown	NA	NA	NA	corr187	3212	pos	0.44545	-0.291223	0.59371	0.426965	0.346263	0.518179
Unknown	NA	NA	NA	corr	2476	pos	-0.053026	-0.31013	0.114488	0.25659	1.52836	0.0873938
Unknown	NA	NA	NA	corr	6598	pos	-0.0987168	-0.31558	-0.130202	0.48488	1.23841	0.286944
Unknown	NA	NA	NA	corr138	1658	neg	-0.0837675	0.0251982	-0.366815	0.0319752	0.280033	0.706308
Unknown	NA	NA	NA	corr	3177	pos	-0.606945	-0.4014	-0.614576	0.236086	0.259628	0.727465
Unknown	NA	NA	NA	corr	3925	pos	0.170722	-0.210843	0.0881503	0.338044	1.00462	0.144646
Unknown	NA	NA	NA	corr	4016	pos	-0.763839	-0.517857	-0.418148	1.06036	0.463097	1.43412
Unknown	NA	NA	NA	corr175	4664	neg	0.180863	-0.0764283	-0.150183	0.594693	0.00113945	0.392033
Unknown	NA	NA	NA	corr35	339	neg	0.232469	-0.159969	0.0135612	0.514361	1.78095	0.0339134
Unknown	NA	NA	NA	corr109	952	neg	0.0699208	-2.19715	-1.05512	0.56628	0.72868	0.693893
Unknown	NA	NA	NA	corr33	8498	pos	-0.0951861	-0.39818	0.567434	0.000255138	0.611941	0.181993
Unknown	NA	NA	NA	corr	1899	pos	0.312627	0.335918	1.701	0.0226383	0.504309	0.807427
Unknown	NA	NA	NA	corr129	1782	neg	0.0220262	-0.185863	-0.382738	0.168826	0.355228	1.48414
Unknown	NA	NA	NA	corr109	2276	pos	0.397831	-1.51812	-0.473536	0.393201	2.39513	1.08337
Unknown	NA	NA	NA	corr157	4382	pos	0.188969	-0.273813	-0.0455329	0.565141	0.948835	0.104876
Unknown	NA	NA	NA	corr	1397	pos	-0.457698	-0.389623	0.119564	0.983604	1.10449	0.767921
Unknown	NA	NA	NA	corr144	2717	neg	1.61331	1.88139	2.16499	1.48942	2.524	1.45076
Unknown	NA	NA	NA	corr21	145	neg	-0.162609	-0.859429	-0.406997	0.624668	1.29512	1.18084
Unknown	NA	NA	NA	corr	2206	neg	-0.0517433	-0.469375	-0.477982	0.330276	0.954796	2.09781
Unknown	NA	NA	NA	corr	4771	pos	0.287832	0.0608358	-0.0438507	0.576454	0.234775	0.138694
Unknown	NA	NA	NA	corr12	2417	neg	-0.142392	-0.156828	-0.419483	0.448662	0.102338	0.698495
Unknown	NA	NA	NA	corr	5173	pos	0.084315	-0.212056	-0.048692	0.0811746	0.796689	0.354261
Unknown	NA	NA	NA	corr12	1501	neg	0.0330583	-0.0278651	0.413364	0.15204	0.180084	1.24847
Unknown	NA	NA	NA	corr	7057	pos	0.230746	-0.422571	-0.101812	0.343727	1.54685	0.301359
Unknown	NA	NA	NA	corr222	1048	pos	-0.372014	0.0581668	0.641275	0.119219	0.2528	0.858952
Unknown	NA	NA	NA	corr144	3204	pos	0.248521	-0.306727	0.53088	0.0909788	0.748548	0.750771
Unknown	NA	NA	NA	corr	1243	pos	-0.164419	-0.980298	-0.808534	0.965721	3.36557	2.88134
Unknown	NA	NA	NA	corr	2493	neg	0.329368	0.172292	0.737899	0.575751	0.560578	2.08253
Unknown	NA	NA	NA	corr19	244	pos	0.0741443	-0.375472	-0.0376234	0.151692	1.50509	0.071186
Unknown	NA	NA	NA	corr	1273	pos	3.8642	2.66556	3.95699	2.29739	2.58915	2.53835
Unknown	NA	NA	NA	corr	454	pos	0.096993	-0.442344	0.0522442	0.175533	1.31681	0.0383105
Unknown	NA	NA	NA	corr144	2297	neg	1.70167	1.76423	1.99896	1.53036	2.18811	1.37673
Unknown	NA	NA	NA	corr	3051	pos	-0.0669822	0.127014	-0.236302	0.0990901	0.303216	0.470648
Unknown	NA	NA	NA	corr323	6668	pos	0.9282	0.558966	1.38819	0.0408874	0.835262	0.899025
Unknown	NA	NA	NA	corr209	1741	neg	1.97598	1.89742	2.46432	1.80195	1.1561	1.95924
Unknown	NA	NA	NA	corr	8853	pos	0.0580473	-0.157779	-0.193543	0.076396	0.42985	0.722809
Unknown	NA	NA	NA	corr	3444	pos	0.0432142	-0.137865	-0.0665865	0.0784851	0.42636	0.0582689
Unknown	NA	NA	NA	corr156	2426	pos	0.0184507	-0.194996	-0.120164	0.158827	2.42644	0.587316
Unknown	NA	NA	NA	corr	2213	neg	-0.101354	-1.09129	-1.05513	0.508861	3.93909	1.57645
Unknown	NA	NA	NA	corr35	659	neg	0.0565419	0.0787583	0.239097	0.204651	0.226632	0.989692
Unknown	NA	NA	NA	corr112	308	neg	-0.129342	-2.19666	-1.48253	0.13878	0.692965	1.01633
Unknown	NA	NA	NA	corr	1858	pos	1.40661	0.761977	1.24117	3.16656	2.29008	1.84789
Unknown	NA	NA	NA	corr	4961	pos	0.579763	-0.883717	0.133615	0.359412	2.52507	0.227397
Unknown	NA	NA	NA	corr	409	pos	0.0618934	-0.0857913	-0.0173356	0.398583	1.40039	0.157877
Unknown	NA	NA	NA	corr	2189	neg	0.0342001	-0.237989	0.03139	0.0202836	0.413503	0.00536064
Unknown	NA	NA	NA	corr57	596	pos	-0.302478	-0.365329	-0.270131	1.83058	1.53737	0.67301
Unknown	NA	NA	NA	corr7	788	pos	0.310243	-0.504036	-0.467895	0.592962	0.890218	1.64643
Unknown	NA	NA	NA	corr	183	pos	-0.480364	-1.24694	-1.13658	1.37996	2.51072	2.2581
Unknown	NA	NA	NA	corr321	3941	pos	0.517145	0.23529	0.963474	0.0626623	0.372271	1.09864
Unknown	NA	NA	NA	corr120	1113	pos	-0.451426	-0.463276	-0.394631	0.5589	0.785845	0.238382
Unknown	NA	NA	NA	corr176	9301	pos	0.205025	0.513351	0.326622	0.991347	2.67751	1.70693
Unknown	NA	NA	NA	corr35	444	neg	0.233134	-0.204239	-0.0053945	0.479247	2.72039	0.0654347
Unknown	NA	NA	NA	corr35	644	neg	-0.246859	-0.792388	-0.371032	0.862447	1.48692	1.00575
Unknown	NA	NA	NA	corr	4866	pos	0.0522715	-0.129879	-0.0239139	0.0778582	0.283932	0.181656
Unknown	NA	NA	NA	corr186	2358	neg	0.383738	0.630504	0.852777	0.571173	1.17041	0.76074
Unknown	NA	NA	NA	corr	3056	pos	-0.124977	-0.198736	-0.0605248	0.278045	0.37887	0.288938
Unknown	NA	NA	NA	corr35	1208	neg	-0.266513	-1.06015	-0.958965	1.17152	3.26945	1.90235
Unknown	NA	NA	NA	corr	295	neg	0.255859	-1.86151	-0.780406	0.195971	1.91506	1.42968
Unknown	NA	NA	NA	corr	1293	neg	1.2919	-0.508349	-0.0883537	1.69705	0.936284	0.168351
Unknown	NA	NA	NA	corr	6591	pos	0.163563	-0.00682143	-0.147567	0.587556	0.0862743	0.432737
Unknown	NA	NA	NA	corr	11893	pos	-1.00449	-0.36926	0.57598	0.435139	1.0131	0.0313795
Unknown	NA	NA	NA	corr	3861	neg	-0.00654609	-0.29507	-0.170693	0.12774	1.19783	0.576997
Unknown	NA	NA	NA	corr156	7024	pos	-0.15503	-0.0943719	-0.213703	0.56672	0.521125	1.62689
Unknown	NA	NA	NA	corr	2583	pos	0.00259586	-0.35525	-0.40796	0.125439	0.751986	1.30668
Unknown	NA	NA	NA	corr	4568	pos	-0.113211	-0.171413	0.253259	0.486995	0.286773	1.71776
Unknown	NA	NA	NA	corr	3288	pos	0.0984604	-0.127074	0.0802048	0.0528956	0.763172	0.267433
Unknown	NA	NA	NA	corr	597	neg	-0.34534	-1.84477	-1.59736	0.823846	2.90698	2.08189
Unknown	NA	NA	NA	corr	5671	pos	-0.337755	-0.176991	-0.325852	0.434986	0.0274041	1.14935
Unknown	NA	NA	NA	corr	2222	pos	-0.145441	-0.603278	-0.421467	0.652922	1.11437	0.807654
Unknown	NA	NA	NA	corr	1685	neg	0.509389	1.19254	1.30442	0.995184	0.774075	2.90296
Unknown	NA	NA	NA	corr	1499	neg	-0.178818	-0.593804	0.113389	0.369875	0.75145	0.187425
Unknown	NA	NA	NA	corr	3029	neg	0.196543	-0.182366	-0.0459935	0.533798	0.513658	0.108158
Unknown	NA	NA	NA	corr	872	neg	0.141791	-0.699963	-0.518086	0.821173	0.699069	0.359359
Unknown	NA	NA	NA	corr	1377	neg	-0.342883	-1.17153	-1.12385	1.79321	3.58506	2.09268
Unknown	NA	NA	NA	corr105	4794	neg	-0.387802	-1.54385	-0.969385	0.570395	2.15304	1.88184
Unknown	NA	NA	NA	corr133	2503	pos	0.197338	-0.0493511	0.137461	0.329075	0.291847	0.374912
Unknown	NA	NA	NA	corr	679	pos	-0.0889301	-0.340625	-0.0637932	0.0974641	1.13955	0.42116
Unknown	NA	NA	NA	corr	1358	pos	0.162997	-0.0928281	0.0519065	0.368751	1.05391	0.0210828
Unknown	NA	NA	NA	corr	524	neg	0.224538	-0.143807	0.396862	0.428039	0.196529	0.523885
Unknown	NA	NA	NA	corr113	1558	neg	-0.0786657	-0.584517	0.160537	0.168602	1.90477	0.0470936
Unknown	NA	NA	NA	corr	1997	pos	0.144472	-0.182189	-0.215587	0.0990678	0.277447	1.10411
Unknown	NA	NA	NA	corr	1469	neg	-0.10867	-0.493204	-0.023492	0.183036	2.37049	0.0979825
Unknown	NA	NA	NA	corr	3131	pos	0.246513	-0.125295	0.048171	0.228148	0.909568	0.0939591
Unknown	NA	NA	NA	corr	2689	pos	0.556621	-0.0492156	-0.736997	0.736933	0.0532043	1.2642
Unknown	NA	NA	NA	corr	1647	neg	-0.166261	0.122072	0.0209831	0.120598	0.00315687	0.602218
Unknown	NA	NA	NA	corr136	495	neg	0.210234	-0.42544	-0.355262	0.427064	0.875421	0.644165
Unknown	NA	NA	NA	corr	458	pos	0.391384	-0.199983	-0.169167	1.07651	0.446592	0.325278
Unknown	NA	NA	NA	corr56	1784	pos	0.224102	0.0551506	0.630188	0.126574	0.156194	1.10769
Unknown	NA	NA	NA	corr145	5682	neg	-0.445872	0.198241	0.876644	0.489131	0.269078	0.863063
Unknown	NA	NA	NA	corr	1955	neg	-0.351043	-0.668496	-0.269771	0.487683	0.716983	0.41491
Unknown	NA	NA	NA	corr	2483	neg	0.142251	-0.223966	-0.0677265	0.150347	1.29575	0.237953
Unknown	NA	NA	NA	corr	3478	pos	0.250665	-0.0421508	0.240168	1.1548	0.10271	1.08293
Unknown	NA	NA	NA	corr	3753	pos	-0.262152	0.302225	0.680508	0.43928	0.0933855	1.02096
Unknown	NA	NA	NA	corr	590	pos	3.15316	2.5732	3.43555	3.38663	3.31845	3.67898
Unknown	NA	NA	NA	corr97	3073	pos	0.188502	-0.106974	-0.0864934	0.230855	0.464357	0.366961
Unknown	NA	NA	NA	corr	759	neg	-1.32579	-0.475392	1.10055	0.569503	0.702504	0.360593
Unknown	NA	NA	NA	corr35	64	neg	0.20264	-0.166369	0.00253014	0.508142	2.48104	0.0206269
Unknown	NA	NA	NA	corr	345	pos	0.0200451	0.00359991	-0.0292483	0.1198	0.00622616	0.153547
Unknown	NA	NA	NA	corr	1864	pos	2.54779	2.29623	2.83226	2.51644	4.26006	2.64223
Unknown	NA	NA	NA	corr101	2954	neg	-0.498238	-1.86508	-1.27186	1.16546	3.57054	1.59389
Unknown	NA	NA	NA	corr	5669	neg	0.58774	-0.642077	0.292895	0.850902	2.46214	0.120607
Unknown	NA	NA	NA	corr	1581	pos	-0.0633105	-0.246737	-0.219625	0.0049787	0.0316376	0.196344
Unknown	NA	NA	NA	corr89	1984	pos	-0.336068	-0.147605	0.213831	1.02323	0.622817	0.00322162
Unknown	NA	NA	NA	corr	4409	pos	1.48604	0.167829	2.26852	0.466057	0.45089	1.17249
Unknown	NA	NA	NA	corr171	355	neg	0.039496	0.0231409	-0.0490005	0.134617	0.101211	0.258493
Unknown	NA	NA	NA	corr179	1343	neg	0.138161	0.355089	0.222815	0.768218	2.43265	2.10507
Unknown	NA	NA	NA	corr	1474	neg	-0.184869	-0.487043	-0.0292016	0.446148	0.338249	0.174886
Unknown	NA	NA	NA	corr	746	neg	-0.509754	-2.17051	-2.23784	3.18654	2.62381	2.04627
Unknown	NA	NA	NA	corr	2624	pos	0.196236	-0.536914	-0.296276	0.193024	0.0959975	0.559266
Unknown	NA	NA	NA	corr	4068	pos	0.130934	-0.346616	-0.0278025	0.150094	1.74201	0.0978627
Unknown	NA	NA	NA	corr140	3405	neg	-0.550393	-0.276463	0.124412	1.64086	0.790931	0.0195171
Unknown	NA	NA	NA	corr113	56	neg	0.00192101	-0.224539	0.319294	0.0221185	0.950475	0.411023
Unknown	NA	NA	NA	corr	1945	pos	0.240892	-0.154863	0.153658	0.040669	0.399319	0.199076
Unknown	NA	NA	NA	corr	1227	neg	-0.0752893	-0.397974	-0.168328	0.455835	0.465397	0.184858
Unknown	NA	NA	NA	corr	1509	neg	-0.019741	-0.251862	0.202549	0.027374	0.723206	0.788805
Unknown	NA	NA	NA	corr322	4334	pos	0.655031	-0.138295	1.11588	0.317722	0.17312	0.98309
Unknown	NA	NA	NA	corr159	2341	pos	0.173048	0.0951594	0.0949813	1.11872	0.164658	0.293328
Unknown	NA	NA	NA	corr	756	neg	-0.232337	-0.711897	-0.974514	1.19196	0.930352	2.19601
Unknown	NA	NA	NA	corr140	1091	neg	-0.383238	-0.143641	0.139087	1.34219	0.378353	0.0417453
Unknown	NA	NA	NA	corr	2322	pos	0.0124604	0.4169	1.27756	0.221726	0.436242	0.745283
Unknown	NA	NA	NA	corr162	5595	neg	-0.257823	-0.360456	-0.240201	0.39437	1.44433	1.13431
Unknown	NA	NA	NA	corr35	2092	neg	0.226213	0.101079	0.525065	0.549068	0.2324	1.50821
Unknown	NA	NA	NA	corr	1533	neg	0.0318625	-0.494244	-0.0909959	0.242633	3.09067	0.329039
Unknown	NA	NA	NA	corr	2258	pos	-0.227283	-0.285413	-0.266704	0.767945	1.06758	0.740087
Unknown	NA	NA	NA	corr175	2138	neg	-0.255086	-0.0932176	-0.0770592	1.75793	0.3617	0.614566
Unknown	NA	NA	NA	corr128	3524	pos	0.418869	0.218759	0.244057	0.696069	1.00881	0.908354
Unknown	NA	NA	NA	corr179	663	neg	0.183814	0.339172	0.198787	1.49171	2.92961	2.02904
Unknown	NA	NA	NA	corr69	3835	neg	0.177321	-0.572268	-0.337397	0.496048	0.772687	0.44675
Unknown	NA	NA	NA	corr101	1497	pos	0.0345278	-0.19509	0.206104	0.0720723	0.570018	0.16588
Unknown	NA	NA	NA	corr	2168	pos	0.140084	-1.01037	-1.32651	0.322066	0.816183	1.13224
Unknown	NA	NA	NA	corr321	1845	pos	0.366707	0.207722	0.882053	0.057932	0.453536	1.04624
Unknown	NA	NA	NA	corr	1986	neg	0.11683	-0.442078	-0.829053	0.411309	0.0960316	1.19177
Unknown	NA	NA	NA	corr321	6649	pos	0.707768	0.0797995	1.18577	0.173212	0.353538	0.75761
Unknown	NA	NA	NA	corr156	3621	pos	-0.00123248	-0.0901201	0.0314494	0.0727249	0.944055	0.342406
Unknown	NA	NA	NA	corr26	648	pos	0.190575	-0.486199	-0.123883	0.546733	0.890674	0.51144
Unknown	NA	NA	NA	corr	1130	neg	-0.18961	-0.974567	-0.639654	0.588508	2.41711	1.80991
Unknown	NA	NA	NA	corr	2728	neg	-0.222819	-0.809695	-0.370406	0.856506	1.8149	0.679261
Unknown	NA	NA	NA	corr321	637	pos	0.275891	0.0762155	0.700133	0.0468951	0.286981	0.992486
Unknown	NA	NA	NA	corr	905	neg	0.0180226	-1.57128	-0.758554	0.597251	0.739859	0.258379
Unknown	NA	NA	NA	corr175	711	neg	0.0386969	-0.285738	-0.29569	0.0200997	1.52064	0.526398
Unknown	NA	NA	NA	corr175	1934	neg	0.0802507	-0.109402	-0.273879	0.0369306	0.519303	1.12301
Unknown	NA	NA	NA	corr	470	neg	0.424871	0.784755	1.26435	0.915265	0.409289	2.54135
Unknown	NA	NA	NA	corr	1845	neg	-0.174245	-0.214461	-0.135861	1.43847	0.900005	0.642996
Unknown	NA	NA	NA	corr130	1467	neg	0.0925791	0.0288487	0.231128	0.448485	0.0554965	0.333985
Unknown	NA	NA	NA	corr	9342	pos	0.87892	0.604334	1.20312	1.27652	1.50857	0.936735
Unknown	NA	NA	NA	corr22	795	neg	-0.0126463	-1.32849	-1.10913	0.261038	2.12306	1.11667
Unknown	NA	NA	NA	corr4	851	pos	0.266374	-0.24386	-0.231038	0.764466	0.663741	1.30315
Unknown	NA	NA	NA	corr78	1753	pos	-0.164488	-0.357015	-0.55164	0.396634	1.16509	1.26782
Unknown	NA	NA	NA	corr148	960	pos	0.0947091	-0.154641	-0.148813	0.137506	1.27318	0.655175
Unknown	NA	NA	NA	corr158	6547	pos	0.278229	-0.11637	0.494702	0.293434	0.967126	0.538277
Unknown	NA	NA	NA	corr	5446	pos	-0.013057	-0.500701	-0.395326	0.0825977	1.0549	1.35163
Unknown	NA	NA	NA	corr	2984	neg	0.50458	-0.704331	-0.84239	0.284459	1.38485	0.74863
Unknown	NA	NA	NA	corr175	134	neg	0.00594812	-0.268068	-0.390145	0.119825	1.25968	0.867132
Unknown	NA	NA	NA	corr125	14667	pos	-0.719811	-0.477309	0.28429	0.909236	0.889884	0.352165
Unknown	NA	NA	NA	corr323	2324	pos	0.171153	0.456967	1.25134	0.104972	0.621224	0.960524
Unknown	NA	NA	NA	corr	6823	neg	-0.43832	-2.3167	-1.34313	0.0827368	0.831447	1.06025
Unknown	NA	NA	NA	corr176	2898	pos	0.0959726	0.412611	0.249598	0.366783	2.25315	0.884143
Unknown	NA	NA	NA	corr135	1995	pos	0.0621604	-0.0800598	0.279786	0.156963	0.113641	0.0992338
Unknown	NA	NA	NA	corr	2710	neg	-0.380894	-0.624697	-0.0297947	0.726012	0.606039	0.0159469
Unknown	NA	NA	NA	corr112	2875	neg	-0.00791532	-1.10737	-1.41947	0.537607	0.659179	0.990512
Unknown	NA	NA	NA	corr	2048	neg	0.272012	-0.059104	0.15263	0.725631	0.372802	0.395983
Unknown	NA	NA	NA	corr80	1390	neg	0.138221	-0.220057	-0.0863114	0.259109	1.88609	0.46715
Unknown	NA	NA	NA	corr	2184	neg	0.137858	-0.139345	-0.0247416	0.495068	0.364494	0.0507738
Unknown	NA	NA	NA	corr140	1337	neg	-0.392383	-0.0776605	0.170689	1.46915	0.350386	0.0905327
Unknown	NA	NA	NA	corr	1740	neg	0.0811968	1.19754	0.768226	0.724461	0.635765	1.54218
Unknown	NA	NA	NA	corr	2663	neg	0.482296	-0.320544	-0.016016	0.331745	0.599364	0.294317
Unknown	NA	NA	NA	corr	4741	neg	0.167841	0.189772	0.477022	0.080053	0.294823	0.89503
Unknown	NA	NA	NA	corr	2645	pos	-0.155623	-0.165941	-0.399885	0.378628	0.230829	1.20257
Unknown	NA	NA	NA	corr21	1348	neg	-0.274688	-0.916825	-0.835094	1.00248	2.11684	2.72009
Unknown	NA	NA	NA	corr153	7035	pos	0.222362	0.15341	-0.0720901	1.03948	0.474412	0.172539
Unknown	NA	NA	NA	corr	3919	pos	-0.323385	-0.743414	-0.328647	0.688446	0.805296	0.550677
Unknown	NA	NA	NA	corr	1462	pos	-0.0882025	0.679398	1.14275	0.64392	0.0839715	0.0829248
Unknown	NA	NA	NA	corr	3518	pos	-0.655315	-0.488426	0.505862	1.36324	0.918765	0.130605
Unknown	NA	NA	NA	corr	4076	pos	-0.561193	-0.107234	-0.335948	0.59113	0.372271	0.762942
Unknown	NA	NA	NA	corr12	1670	neg	0.0639386	0.15448	1.1418	0.151168	0.403097	1.51564
Unknown	NA	NA	NA	corr	3454	neg	0.369283	-0.214911	-0.253118	0.185814	0.277062	0.824552
Unknown	NA	NA	NA	corr	2495	pos	-0.234439	-0.355548	-0.276458	0.446009	0.400131	0.317921
Unknown	NA	NA	NA	corr	1599	neg	-0.0250805	-0.243012	-0.136713	0.33571	0.360895	0.318555
Unknown	NA	NA	NA	corr	1802	neg	-0.274081	-1.14105	-0.623254	0.433475	0.745658	1.44854
Unknown	NA	NA	NA	corr4	1148	pos	0.215361	-0.273863	-0.241827	0.442882	0.685801	1.21448
Unknown	NA	NA	NA	corr113	1512	neg	-0.1551	-1.42466	-1.03993	0.0978691	1.74702	1.78082
Unknown	NA	NA	NA	corr	5716	pos	-0.0202005	0.16653	0.249895	0.151889	0.464362	1.20958
Unknown	NA	NA	NA	corr	1291	pos	0.0397235	-0.168851	-0.075386	0.0911338	0.889262	0.459368
Unknown	NA	NA	NA	corr109	2091	pos	0.234033	-1.39122	-0.657396	0.0639358	1.73001	0.894748
Unknown	NA	NA	NA	corr	2160	neg	0.238854	0.0666477	0.364103	0.42674	0.0342765	0.370237
Unknown	NA	NA	NA	corr	2010	pos	0.0224149	-0.246759	-0.0154635	0.0226417	1.16731	0.0782379
Unknown	NA	NA	NA	corr	3575	pos	0.00480755	-0.668516	-0.698231	0.132684	0.9035	1.11468
Unknown	NA	NA	NA	corr97	948	pos	0.116214	-0.174113	-0.125372	0.103499	0.74048	0.613485
Unknown	NA	NA	NA	corr	2785	neg	-0.069343	-0.71559	-0.417363	0.421982	1.17196	0.863179
Unknown	NA	NA	NA	corr	6305	neg	-1.25214	-1.44958	-1.30678	1.60335	1.95048	1.13307
Unknown	NA	NA	NA	corr	678	pos	0.156753	-0.631026	-0.310398	0.0166016	0.302181	0.248016
Unknown	NA	NA	NA	corr26	1635	pos	0.23439	-0.488912	-0.134761	0.595152	0.539078	0.344443
Unknown	NA	NA	NA	corr	3571	pos	0.315268	-0.00593498	0.601236	0.317063	0.0649021	1.04031
Unknown	NA	NA	NA	corr	2812	pos	-0.266214	-0.419075	-0.266196	0.717471	1.11671	0.949058
Unknown	NA	NA	NA	corr	4466	pos	1.19131	-0.0586879	1.79983	0.850649	0.352117	1.00819
Unknown	NA	NA	NA	corr	3716	pos	0.34841	0.0941019	0.185628	0.760651	0.123019	0.276354
Unknown	NA	NA	NA	corr4	1033	pos	0.0974364	-0.15869	-0.118804	0.17336	0.166556	0.916134
Unknown	NA	NA	NA	corr	3640	pos	0.10542	0.126162	0.215576	0.151713	0.0499721	0.407727
Unknown	NA	NA	NA	corr75	1243	neg	0.124943	-0.196669	0.509223	0.222068	0.345738	0.642888
Unknown	NA	NA	NA	corr	805	neg	-0.187169	-0.635411	-0.318538	0.212349	1.93446	0.791862
Unknown	NA	NA	NA	corr189	2516	pos	0.357222	0.170701	0.335611	1.15178	0.746806	0.422224
Unknown	NA	NA	NA	corr	2344	neg	-0.334728	-0.189402	-0.00170999	0.429629	0.0924636	0.192517
Unknown	NA	NA	NA	corr	2383	neg	-0.0936346	0.0859123	0.199676	0.475224	0.302759	0.325698
Unknown	NA	NA	NA	corr171	917	neg	0.0735277	0.0163258	0.0167348	0.0392171	0.11402	0.134538
Unknown	NA	NA	NA	corr16	477	pos	0.0782417	-0.0503193	0.0246908	0.481688	0.437443	0.310491
Unknown	NA	NA	NA	corr175	3193	neg	-0.280196	0.12691	-0.0308572	0.904971	0.234651	0.0631599
Unknown	NA	NA	NA	corr	2342	neg	0.195689	-0.00635425	-0.164138	0.221175	0.0177753	0.713088
Unknown	NA	NA	NA	corr	3687	neg	0.151968	0.224322	0.501201	0.129756	0.420517	0.185346
Unknown	NA	NA	NA	corr120	286	pos	-0.472546	-0.418507	-0.338293	0.625978	0.783256	0.298084
Unknown	NA	NA	NA	corr	3692	neg	-0.823645	-0.422523	-0.27924	1.52067	1.00493	0.658657
Unknown	NA	NA	NA	corr66	652	pos	0.437525	-0.0736631	-0.19033	1.20299	0.0435198	0.21474
Unknown	NA	NA	NA	corr	726	neg	0.0434629	-0.192152	0.127779	0.226268	0.0463704	0.264045
Unknown	NA	NA	NA	corr	4995	neg	0.36358	-0.255861	-0.194957	0.762275	0.906666	0.705066
Unknown	NA	NA	NA	corr126	1617	pos	0.403002	-0.75084	-0.683474	0.400289	1.30839	1.64998
Unknown	NA	NA	NA	corr144	1046	pos	0.0173223	0.125824	-0.0339231	0.0158316	0.658685	0.193561
Unknown	NA	NA	NA	corr127	4913	pos	0.187245	-0.304267	0.0299826	0.097272	0.780202	0.343085
Unknown	NA	NA	NA	corr	3413	pos	0.0532993	0.0226169	-0.267796	0.0791394	0.0933043	0.478499
Unknown	NA	NA	NA	corr	4982	pos	-0.171748	-0.0903841	-0.309323	0.0890157	0.25889	0.161534
Unknown	NA	NA	NA	corr	7131	pos	0.550614	-0.856933	-0.782478	1.1079	2.23201	1.49214
Unknown	NA	NA	NA	corr	1788	pos	0.292	0.16101	0.664313	0.0145898	0.484746	0.921746
Unknown	NA	NA	NA	corr	4372	pos	0.0517388	-0.197496	-0.113357	0.053976	0.849347	0.366547
Unknown	NA	NA	NA	corr	3064	neg	0.632753	0.179224	0.511611	0.716814	0.328532	1.26426
Unknown	NA	NA	NA	corr	5459	pos	-0.0636729	-0.343474	-0.150047	0.0109604	1.19891	0.730752
Unknown	NA	NA	NA	corr176	2063	pos	0.318297	0.766982	0.361901	0.688982	2.70702	1.22787
Unknown	NA	NA	NA	corr	3064	pos	0.11037	-0.0550921	-0.107435	0.690114	0.0821699	0.296501
Unknown	NA	NA	NA	corr80	1527	pos	0.000386752	0.0678492	0.0391242	0.153833	0.408372	0.0683075
Unknown	NA	NA	NA	corr143	3811	pos	-0.0684431	-0.216672	-0.198781	0.300364	0.793445	1.0178
Unknown	NA	NA	NA	corr21	398	neg	-0.128545	-0.816758	-0.413409	0.261783	1.49715	1.05391
Unknown	NA	NA	NA	corr144	583	pos	-0.100415	-0.0526273	-0.0299917	0.456166	0.257723	0.0701038
Unknown	NA	NA	NA	corr	3458	neg	-0.0955298	0.422236	0.449833	0.282184	1.52413	1.53137
Unknown	NA	NA	NA	corr	4144	neg	0.0993349	0.0492979	-0.0404432	0.324267	0.175762	0.109146
Unknown	NA	NA	NA	corr	4508	neg	0.351393	-0.0428583	0.571263	1.24349	0.171614	0.495839
Unknown	NA	NA	NA	corr	3698	neg	-0.434248	0.474505	0.605795	0.123618	0.25108	0.924789
Unknown	NA	NA	NA	corr	1798	pos	0.367126	0.280523	0.912374	0.207032	0.931831	1.7359
Unknown	NA	NA	NA	corr	1902	pos	-0.357903	0.376524	1.21721	0.289428	0.186416	0.132183
Unknown	NA	NA	NA	corr158	1837	pos	0.30956	-0.0998718	0.5033	0.404301	0.819616	0.562596
Unknown	NA	NA	NA	corr35	1351	neg	-0.479833	-0.976239	-0.837691	2.38449	2.50853	1.37283
Unknown	NA	NA	NA	corr	1924	neg	-0.167894	-1.5122	-0.417005	0.150456	0.29149	0.76229
Unknown	NA	NA	NA	corr	1356	neg	0.69203	0.902387	2.00521	0.50392	0.726328	1.7265
Unknown	NA	NA	NA	corr33	955	neg	0.460077	1.15524	1.62901	0.750112	0.567509	1.84738
Unknown	NA	NA	NA	corr	3148	pos	-0.387505	-1.78732	-1.3452	0.490824	1.03871	1.41655
Unknown	NA	NA	NA	corr	2720	neg	0.388522	-0.967713	-0.473323	0.239919	1.54176	1.00027
Unknown	NA	NA	NA	corr	13720	pos	0.0511001	0.00329637	0.168286	0.13351	0.114785	0.416683
Unknown	NA	NA	NA	corr225	503	pos	-0.51378	0.00196661	-0.196137	0.708207	0.576596	0.66332
Unknown	NA	NA	NA	corr25	903	pos	0.132383	-0.506054	0.0120896	0.66203	0.75406	0.0782863
Unknown	NA	NA	NA	corr	2834	neg	-0.198749	-0.372433	-0.195854	0.718627	1.64055	0.445973
Unknown	NA	NA	NA	corr	3592	pos	0.343234	-0.254876	-0.505628	0.767379	0.260148	0.696038
Unknown	NA	NA	NA	corr87	1761	pos	-0.0433121	0.0447079	-0.195563	0.18049	0.163455	0.693231
Unknown	NA	NA	NA	corr	2222	neg	-0.0822713	-0.436376	-0.0578297	0.223046	1.9943	0.0103167
Unknown	NA	NA	NA	corr176	1695	pos	0.173672	0.376974	0.272326	1.13279	2.5054	1.5323
Unknown	NA	NA	NA	corr	4525	neg	-0.560405	-1.92743	-0.939868	0.157302	1.26205	0.765156
Unknown	NA	NA	NA	corr	914	neg	-0.174885	-0.629273	0.0191515	0.573411	1.32427	0.00797905
Unknown	NA	NA	NA	corr	6527	pos	-0.431364	-1.48295	-1.28321	1.4224	4.06399	2.9821
Unknown	NA	NA	NA	corr	4638	pos	0.0342945	-0.244114	-0.141103	0.0132158	1.56361	0.438191
Unknown	NA	NA	NA	corr148	1351	pos	0.12865	-0.14392	0.205592	0.0789013	0.476547	0.419235
Unknown	NA	NA	NA	corr73	1661	pos	-0.25336	-0.183907	0.0161694	1.14546	1.229	0.0260617
Unknown	NA	NA	NA	corr	1546	pos	-0.815669	0.420998	1.34583	1.60873	0.430624	1.06586
Unknown	NA	NA	NA	corr	2562	pos	0.0937319	0.410954	-0.108101	0.368855	0.635906	0.210233
Unknown	NA	NA	NA	corr	5159	neg	-0.50447	-0.201404	0.32583	0.973875	0.23919	0.458331
Unknown	NA	NA	NA	corr	883	neg	0.365182	-1.0172	-0.772762	0.734081	0.66796	0.720761
Unknown	NA	NA	NA	corr16	665	pos	0.0922609	-0.0896289	-0.0609389	0.674913	1.69539	0.554615
Unknown	NA	NA	NA	corr	3787	pos	0.245287	0.0734605	-0.0980778	0.199693	0.0202636	0.27475
Unknown	NA	NA	NA	corr199	4109	neg	-0.252511	0.0144259	0.382076	0.488988	0.0420012	1.09903
Unknown	NA	NA	NA	corr86	4815	pos	0.539847	-0.0127196	-0.760863	0.69264	0.228453	1.03779
Unknown	NA	NA	NA	corr	2023	pos	0.213564	-0.0595552	0.1106	0.014004	0.342919	0.307391
Unknown	NA	NA	NA	corr	2796	neg	0.35245	0.018757	0.103561	0.642048	0.0487983	0.232347
Unknown	NA	NA	NA	corr109	3008	pos	-0.078616	-2.09259	-0.920325	0.0659551	1.61761	1.01277
Unknown	NA	NA	NA	corr	1541	neg	0.033455	-0.294383	-0.234156	0.229544	2.3477	0.518731
Unknown	NA	NA	NA	corr	4181	pos	0.526953	-0.168988	0.552867	0.291665	0.4884	0.271826
Unknown	NA	NA	NA	corr92	617	pos	-0.194009	0.00939774	0.0246432	0.483556	0.0274721	0.042465
Unknown	NA	NA	NA	corr	2781	pos	-0.379013	-0.990007	0.233336	1.12601	0.661081	0.257759
Unknown	NA	NA	NA	corr14	1200	pos	0.188179	0.0841532	0.339235	0.289837	0.746311	1.09008
Unknown	NA	NA	NA	corr69	3311	neg	0.432178	-0.67149	-0.288328	1.10873	0.896256	0.785026
Unknown	NA	NA	NA	corr175	839	neg	-0.0391718	-0.0118158	-0.117565	0.392857	0.235296	0.458367
Unknown	NA	NA	NA	corr158	6903	pos	0.139557	0.103619	-0.0394511	0.265842	0.315045	0.0703735
Unknown	NA	NA	NA	corr113	226	neg	0.038993	-0.0595586	0.356195	0.063908	0.189479	0.796678
Unknown	NA	NA	NA	corr	442	neg	-0.153364	0.0125426	0.225409	0.410595	0.0200431	1.09458
Unknown	NA	NA	NA	corr	958	neg	0.0193061	-0.0875513	0.0949481	0.0125736	0.766943	0.413197
Unknown	NA	NA	NA	corr	264	neg	0.0255258	0.0434456	0.0545318	0.121048	0.23546	0.0181358
Unknown	NA	NA	NA	corr51	514	neg	0.0570576	0.0117053	-0.00907251	0.168589	0.0379357	0.011741
Unknown	NA	NA	NA	corr	4221	pos	1.18414	0.864426	1.41164	2.74392	1.37805	1.82912
Unknown	NA	NA	NA	corr13	153	pos	-0.186833	-1.21949	-1.13242	0.317956	4.20193	1.79864
Unknown	NA	NA	NA	corr51	438	pos	0.142106	-0.0492247	0.0884456	0.279034	0.525242	0.244369
Unknown	NA	NA	NA	corr	82	neg	-0.0734549	-0.186038	0.209404	0.120323	0.345724	0.142822
Unknown	NA	NA	NA	corr35	755	neg	-0.425229	-1.02969	-1.17977	2.02308	3.42023	1.80366
Unknown	NA	NA	NA	corr89	4397	pos	-0.390329	-0.221448	0.109161	1.53786	0.692382	0.0174394
Unknown	NA	NA	NA	corr	4610	pos	-0.0756411	0.290855	-0.240838	0.0421061	0.389346	0.625026
Unknown	NA	NA	NA	corr	3583	neg	-0.557245	-0.32041	-0.549213	0.458689	0.460322	0.0411487
Unknown	NA	NA	NA	corr35	1273	neg	-0.391517	-0.932502	-1.03909	1.76746	3.34328	1.57172
Unknown	NA	NA	NA	corr	5768	pos	0.158341	0.181593	-0.0670192	0.535584	0.658195	0.262776
Unknown	NA	NA	NA	corr73	1448	pos	-0.151206	-0.217819	-0.0727708	0.783413	1.18117	0.309237
Unknown	NA	NA	NA	corr	8157	pos	0.420325	-0.0128366	0.00166667	1.11371	0.0517593	0.175084
Unknown	NA	NA	NA	corr	1626	neg	-0.812019	-0.723264	-0.595431	1.38688	1.62649	0.549131
Unknown	NA	NA	NA	corr156	1298	pos	-0.0740868	-0.193696	-0.189952	0.587233	1.64559	1.08468
Unknown	NA	NA	NA	corr157	3710	pos	0.191986	0.0793373	0.777383	0.735846	0.596243	0.55751
Unknown	NA	NA	NA	corr84	422	neg	-0.0586523	0.382834	1.00521	0.351036	0.00922099	0.972364
Unknown	NA	NA	NA	corr	669	pos	0.106716	-0.107709	-0.0995598	0.988607	1.1483	0.552767
Unknown	NA	NA	NA	corr222	2480	pos	-0.335644	0.111881	0.86089	0.15364	0.327096	0.966636
Unknown	NA	NA	NA	corr	625	pos	3.48936	3.00284	3.6755	3.56365	3.90998	3.16117
Unknown	NA	NA	NA	corr183	3201	pos	0.109275	0.0256224	-0.0709301	0.529417	0.255923	0.467041
Unknown	NA	NA	NA	corr73	3335	pos	-0.160775	-0.273498	-0.198324	0.492142	0.755713	0.607957
Unknown	NA	NA	NA	corr	2241	neg	0.0997119	0.255207	0.295463	0.650015	0.026339	0.301333
Unknown	NA	NA	NA	corr176	2235	neg	0.195093	-0.32373	-0.0743739	0.29924	0.74863	0.157318
Unknown	NA	NA	NA	corr84	3520	neg	-0.0614763	-0.340021	0.0818708	0.431195	0.572135	0.288609
Unknown	NA	NA	NA	corr156	585	pos	-0.0455718	-0.193963	-0.201242	0.405827	1.79214	1.40745
Unknown	NA	NA	NA	corr55	2631	pos	-0.291463	0.0735241	0.070299	0.824701	0.0292119	0.151465
Unknown	NA	NA	NA	corr171	1575	neg	0.0141236	0.111501	-0.0106438	0.108789	0.304547	0.178102
Unknown	NA	NA	NA	corr144	3187	pos	0.271042	0.0449873	-0.440689	0.892169	0.274214	1.68153
Unknown	NA	NA	NA	corr38	747	neg	0.154577	-0.531341	0.038754	0.156869	0.893069	0.771604
Unknown	NA	NA	NA	corr12	477	neg	-0.186503	-0.0736866	0.388501	0.602554	0.365259	0.796842
Unknown	NA	NA	NA	corr15	2013	neg	0.229735	0.188738	0.84411	0.442667	0.278817	1.32248
Unknown	NA	NA	NA	corr	8051	pos	0.625749	-0.684341	0.712028	0.892104	0.106752	0.483378
Unknown	NA	NA	NA	corr	92	neg	0.171348	-0.19941	0.584151	0.415875	0.420318	0.565944
Unknown	NA	NA	NA	corr	2559	neg	0.31449	0.130332	0.0844569	0.0883988	0.115993	0.225882
Unknown	NA	NA	NA	corr133	666	pos	0.200959	-0.0226507	0.0648872	0.443518	0.197412	0.154564
Unknown	NA	NA	NA	corr35	1676	neg	-0.369831	-0.999709	-1.21355	1.36384	3.31664	1.70016
Unknown	NA	NA	NA	corr23	847	neg	-0.0873123	-0.302004	-0.184526	0.0296161	1.15116	0.30738
Unknown	NA	NA	NA	corr167	3800	neg	0.0120704	0.0252681	0.450991	0.037569	0.0823663	0.756736
Unknown	NA	NA	NA	corr55	306	neg	0.120131	-1.07272	-0.277434	0.0494091	1.15501	0.741285
Unknown	NA	NA	NA	corr	4629	neg	-1.51407	-1.21037	-1.10676	2.54916	1.55136	1.05987
Unknown	NA	NA	NA	corr12	2225	neg	-0.162229	-0.165912	0.62099	0.687867	0.903976	1.34517
Unknown	NA	NA	NA	corr321	2616	pos	0.334999	0.117114	0.786583	0.033617	0.421613	0.997631
Unknown	NA	NA	NA	corr	5613	pos	-0.146011	-0.26347	0.231549	0.259423	0.671998	0.453603
Unknown	NA	NA	NA	corr140	3197	neg	-0.456459	-0.101853	0.101439	1.35499	0.407441	0.0270628
Unknown	NA	NA	NA	corr	7349	pos	0.0670648	-0.277715	-0.267342	0.0377694	0.853529	0.300815
Unknown	NA	NA	NA	corr64	170	neg	0.0560612	-0.829385	-0.40218	1.16586	0.601943	1.25593
Unknown	NA	NA	NA	corr21	75	neg	-0.295827	-0.780361	-0.709756	1.67608	2.10466	1.46214
Unknown	NA	NA	NA	corr156	2714	pos	-0.00456928	-0.154687	-0.162736	0.0190316	1.23252	1.07958
Unknown	NA	NA	NA	corr	1752	neg	-0.70032	-0.535688	-0.25326	1.58222	0.595665	0.400017
Unknown	NA	NA	NA	corr	437	pos	-0.228149	-0.424514	-0.294361	0.943799	0.203888	0.0669353
Unknown	NA	NA	NA	corr	3055	neg	0.0612347	-0.0831511	0.686565	0.131283	0.192581	0.755704
Unknown	NA	NA	NA	corr	3310	pos	-0.300565	-0.261954	-0.116403	0.539179	0.533949	0.0338936
Unknown	NA	NA	NA	corr21	85	neg	-0.224784	-0.874156	-0.773409	0.759656	2.17163	2.20307
Unknown	NA	NA	NA	corr	6743	pos	-0.240021	-0.186472	-0.149055	1.5164	0.525583	0.22163
Unknown	NA	NA	NA	corr	1465	neg	-0.25913	-0.774952	1.41448	0.369703	1.28052	0.11639
Unknown	NA	NA	NA	corr	1160	pos	-0.130429	-0.298938	-0.0888153	0.890051	1.89577	0.404535
Unknown	NA	NA	NA	corr	1920	neg	-0.492396	-0.613808	-0.605883	0.703424	1.07849	0.696921
Unknown	NA	NA	NA	corr	4025	neg	0.836512	1.3254	1.41626	1.57056	3.12797	3.10789
Unknown	NA	NA	NA	corr131	923	neg	0.0096811	-0.0431317	-0.571661	0.198052	0.0355287	1.08171
Unknown	NA	NA	NA	corr101	1627	pos	-0.0100297	-0.210778	0.178581	0.138565	0.458058	0.164293
Unknown	NA	NA	NA	corr86	3503	pos	0.131875	0.0370757	-0.471696	0.343959	0.0558995	1.03851
Unknown	NA	NA	NA	corr80	4378	pos	-0.0515155	0.0548458	-0.0438013	0.257368	0.30882	0.0930994
Unknown	NA	NA	NA	corr158	2681	pos	0.288745	-0.0273826	0.690507	0.305498	0.701318	0.982534
Unknown	NA	NA	NA	corr109	3848	pos	0.630524	-1.28965	-0.237137	0.409181	1.29889	0.653546
Unknown	NA	NA	NA	corr	1095	pos	-0.784075	-0.984183	-0.7248	1.04558	2.07544	1.10947
Unknown	NA	NA	NA	corr	2833	pos	0.76384	-1.52605	-1.34467	0.25148	2.24022	1.6422
Unknown	NA	NA	NA	corr	1904	neg	0.164871	-0.603335	-0.467454	0.205681	0.661402	0.183296
Unknown	NA	NA	NA	corr175	304	neg	-0.0777808	-0.0310534	-0.155105	0.817285	0.419391	0.770002
Unknown	NA	NA	NA	corr	4110	pos	0.177444	0.0702276	0.581576	0.288442	0.192116	0.505321
Unknown	NA	NA	NA	corr	6985	pos	-0.198187	0.195758	0.0535892	0.471934	0.110102	0.243384
Unknown	NA	NA	NA	corr	270	neg	-0.052129	-0.717537	-0.614907	0.491855	1.07645	0.564736
Unknown	NA	NA	NA	corr113	1082	neg	-0.216028	-0.129414	0.224812	1.28396	0.521554	0.36529
Unknown	NA	NA	NA	corr189	3305	pos	0.241015	0.141037	0.278011	1.313	0.55692	0.283559
Unknown	NA	NA	NA	corr152	2439	pos	0.0922315	-0.332296	0.220459	0.038322	0.353022	0.246914
Unknown	NA	NA	NA	corr97	3711	pos	0.254689	-0.114548	-0.219112	0.374966	0.311684	0.682892
Unknown	NA	NA	NA	corr	4110	neg	-0.104213	0.797034	2.18409	0.0379905	0.666436	1.07123
Unknown	NA	NA	NA	corr	556	pos	0.305523	-0.00387409	0.362535	0.416357	0.0348131	0.842091
Unknown	NA	NA	NA	corr188	2383	pos	-0.0872539	-0.168166	-0.132407	0.60493	0.700059	0.487281
Unknown	NA	NA	NA	corr	487	neg	0.308353	-0.871648	-0.479508	0.294617	0.743979	0.55249
Unknown	NA	NA	NA	corr35	456	neg	0.0833883	0.0971978	0.283031	0.291665	0.353011	1.14683
Unknown	NA	NA	NA	corr92	2023	neg	-0.256373	-0.622756	-0.33237	0.463274	1.54487	1.0318
Unknown	NA	NA	NA	corr	1478	neg	-0.817832	-1.61161	-1.46943	0.393625	2.00897	2.43357
Unknown	NA	NA	NA	corr	3784	neg	-0.000307086	-0.13392	-0.0929639	0.0733302	0.842478	0.305686
Unknown	NA	NA	NA	corr	2263	neg	0.266405	-0.715781	-0.384835	0.423305	0.65998	0.981412
Unknown	NA	NA	NA	corr93	2727	pos	-0.13306	-0.00258715	-0.153828	0.71189	0.00408231	0.556381
Unknown	NA	NA	NA	corr163	3847	neg	0.16309	-0.358991	0.390451	0.492898	0.796152	1.17611
Unknown	NA	NA	NA	corr	1570	pos	0.0733211	-0.257469	0.088078	0.231466	0.99893	0.333693
Unknown	NA	NA	NA	corr162	323	neg	-0.137644	-0.431566	-0.343138	0.21782	1.49309	2.34424
Unknown	NA	NA	NA	corr	582	neg	0.0879448	-0.237361	0.0803284	0.163864	0.482691	0.0440327
Unknown	NA	NA	NA	corr	1960	neg	-0.221932	-0.0964455	-0.00411563	0.42449	0.306388	0.100441
Unknown	NA	NA	NA	corr51	728	pos	0.0869779	0.0603233	0.232991	0.169367	0.0102317	0.13832
Unknown	NA	NA	NA	corr	4059	pos	0.0551068	-0.441253	-0.301444	0.202535	1.2283	1.11222
Unknown	NA	NA	NA	corr	3003	neg	-0.0769149	-0.0331935	0.656825	0.168217	0.207445	1.09664
Unknown	NA	NA	NA	corr79	2733	neg	0.156777	0.515542	0.852512	0.381358	1.21337	0.927718
Unknown	NA	NA	NA	corr	4167	pos	0.0152487	-0.465109	-0.452637	0.15722	0.557318	0.583158
Unknown	NA	NA	NA	corr156	1894	pos	0.0629054	-0.0919973	-0.0735556	0.148873	1.32889	0.530409
Unknown	NA	NA	NA	corr	828	pos	0.506577	0.209501	-0.886003	0.434698	0.350583	0.763696
Unknown	NA	NA	NA	corr	1734	pos	-0.186662	0.0837129	0.0699983	0.18898	0.21735	0.396795
Unknown	NA	NA	NA	corr208	2996	neg	-0.365126	0.171954	0.649578	0.0788646	0.00473507	0.562862
Unknown	NA	NA	NA	corr	3470	pos	0.108936	-0.215999	-0.243766	0.124324	1.08477	1.14584
Unknown	NA	NA	NA	corr	2898	neg	-0.142732	-0.0640458	0.0164438	0.387332	0.0374213	0.190598
Unknown	NA	NA	NA	corr69	81	neg	0.440092	-0.265923	-0.0933306	1.20187	0.310451	0.0999485
Unknown	NA	NA	NA	corr	3570	pos	0.190375	-0.0146615	0.118333	0.0742701	0.0648237	0.223111
Unknown	NA	NA	NA	corr	3808	pos	-0.847131	-1.48327	-1.28786	0.984853	1.30805	2.5942
Unknown	NA	NA	NA	corr	2746	pos	-0.269311	-1.02118	-0.776913	0.662414	1.23593	2.24089
Unknown	NA	NA	NA	corr140	1948	neg	-0.471387	-0.100385	0.226237	1.85129	0.195708	0.171969
Unknown	NA	NA	NA	corr	2111	pos	0.755124	-0.719109	-0.298965	0.845146	0.413868	0.475475
Unknown	NA	NA	NA	corr	2361	neg	0.114856	-0.311291	0.265813	0.292037	0.994951	0.292237
Unknown	NA	NA	NA	corr	2090	pos	-0.0473352	-0.124602	-0.0795791	0.888916	1.45946	0.374986
Unknown	NA	NA	NA	corr	3148	neg	-0.373072	-1.70151	-1.22939	0.291526	3.45531	1.60781
Unknown	NA	NA	NA	corr	3194	pos	0.432863	0.470051	0.712166	0.222828	0.750983	0.669352
Unknown	NA	NA	NA	corr	90	neg	0.455054	-0.601256	0.023455	1.15285	1.14949	0.0563125
Unknown	NA	NA	NA	corr144	2574	pos	-0.205532	-0.111106	-0.291469	0.654016	0.293265	1.15331
Unknown	NA	NA	NA	corr	750	neg	-0.0832075	-1.66256	-1.5293	0.257807	2.22539	1.50493
Unknown	NA	NA	NA	corr	3565	pos	-0.0154633	0.256096	0.530432	0.243902	0.563088	0.987445
Unknown	NA	NA	NA	corr62	242	neg	0.0655857	-0.00262514	0.157098	0.0676443	0.0571458	0.187645
Unknown	NA	NA	NA	corr	2126	neg	0.309687	0.432356	0.478193	0.988289	0.405443	1.87137
Unknown	NA	NA	NA	corr	1170	neg	0.0305931	-0.110825	-0.0922145	0.0922511	0.688561	0.0843119
Unknown	NA	NA	NA	corr34	2270	neg	0.187279	-0.447807	0.158957	0.233877	0.754911	0.0177956
Unknown	NA	NA	NA	corr82	10257	pos	-0.350946	-0.219611	-0.181838	1.4522	0.349796	0.198235
Unknown	NA	NA	NA	corr	9218	pos	-0.0785524	0.0415865	0.33976	0.343661	0.0579048	0.362758
Unknown	NA	NA	NA	corr144	794	pos	0.00482583	0.13309	-0.0609703	0.031015	0.631432	0.252129
Unknown	NA	NA	NA	corr	3176	pos	-0.0525668	-0.597222	-0.0683244	0.385398	0.880196	0.199063
Unknown	NA	NA	NA	corr35	1232	neg	0.0609306	0.160837	0.563754	0.101459	0.368229	1.3358
Unknown	NA	NA	NA	corr138	4889	pos	0.338913	0.154194	-0.271159	1.41613	0.207895	1.19096
Unknown	NA	NA	NA	corr54	2636	pos	0.131909	-0.0377494	-0.0209407	0.551253	0.120355	0.197436
Unknown	NA	NA	NA	corr	5617	neg	0.219382	0.0611387	0.636826	0.0623194	0.324449	0.422919
Unknown	NA	NA	NA	corr	387	neg	0.727198	-1.24326	-0.554466	0.512388	1.47789	0.362344
Unknown	NA	NA	NA	corr	875	neg	0.269196	-0.0286636	0.639917	0.351862	0.97446	0.494081
Unknown	NA	NA	NA	corr21	1033	neg	-0.166623	-0.951404	-0.805694	0.179208	2.26154	1.09998
Unknown	NA	NA	NA	corr	643	pos	-1.47338	-1.0037	-0.893872	1.42948	0.895694	1.49085
Unknown	NA	NA	NA	corr203	4460	pos	1.25609	-0.626001	0.165112	0.952199	0.467446	0.318756
Unknown	NA	NA	NA	corr12	770	neg	0.162231	-0.0118447	0.302734	0.450827	0.0378461	0.710815
Unknown	NA	NA	NA	corr	2684	pos	-0.488178	-0.540939	-0.698246	2.3584	2.70754	2.68194
Unknown	NA	NA	NA	corr	2389	neg	-0.356402	-0.687051	-0.611962	0.694001	1.3921	2.68443
Unknown	NA	NA	NA	corr	346	pos	0.118743	-0.226222	0.162758	0.073328	1.00522	0.121371
Unknown	NA	NA	NA	corr	768	neg	0.0259981	-0.378351	-0.272981	0.15781	2.89082	0.815941
Unknown	NA	NA	NA	corr	5306	pos	-0.332377	0.0745073	0.0621854	0.884696	0.261527	0.2876
Unknown	NA	NA	NA	corr	2935	pos	-0.00175521	-0.207105	-0.0675413	0.0207259	0.867223	0.182998
Unknown	NA	NA	NA	corr	4259	pos	0.125391	-0.0549985	-0.146643	0.075611	0.33823	0.753582
Unknown	NA	NA	NA	corr	4462	pos	-0.0969414	-0.297868	-0.300493	0.122725	0.513113	0.779036
Unknown	NA	NA	NA	corr	572	pos	-0.0496237	0.166016	0.0619342	0.551523	0.69586	0.113532
Unknown	NA	NA	NA	corr	7228	pos	0.791043	-0.0344667	-0.29034	0.733655	0.00828001	0.313134
Unknown	NA	NA	NA	corr	628	neg	-0.719258	-0.32617	-0.395371	1.23021	0.0997452	0.56204
Unknown	NA	NA	NA	corr	1508	pos	-0.543961	-1.57019	-1.26299	1.92439	3.54926	2.46163
Unknown	NA	NA	NA	corr99	962	neg	0.0249439	-0.247539	-0.0819703	0.348003	0.421527	0.122521
Unknown	NA	NA	NA	corr109	8130	pos	0.277898	-1.7111	-0.988498	0.116187	1.50554	0.858047
Unknown	NA	NA	NA	corr	496	neg	0.42832	0.0470519	0.382658	1.17887	0.11019	0.0251744
Unknown	NA	NA	NA	corr	4218	pos	-0.00215212	0.137497	0.807064	0.102783	0.235947	0.606185
Unknown	NA	NA	NA	corr37	543	neg	-0.0187303	-0.268077	-0.121883	0.178196	0.880127	0.406785
Unknown	NA	NA	NA	corr	2473	pos	0.0907959	-0.0486344	-0.043251	0.346973	0.382387	0.263249
Unknown	NA	NA	NA	corr140	3285	neg	-0.478692	-0.0997994	0.439069	1.39463	0.181872	0.21644
Unknown	NA	NA	NA	corr101	153	neg	-0.415153	-0.962166	-0.717915	2.13771	4.58816	2.34876
Unknown	NA	NA	NA	corr	1262	pos	0.109936	-1.23851	-0.70187	0.651391	0.735098	0.5987
Unknown	NA	NA	NA	corr	1779	pos	0.275578	-0.105317	0.103386	0.552254	0.104922	0.311002
Unknown	NA	NA	NA	corr115	2033	pos	0.0862099	-0.297466	0.124462	0.0772596	0.312167	0.306922
Unknown	NA	NA	NA	corr35	123	neg	0.038194	0.085207	0.284562	0.0753286	0.41955	1.05235
Unknown	NA	NA	NA	corr94	41	neg	-0.136507	-1.48996	-1.02861	0.0649821	1.52714	2.19793
Unknown	NA	NA	NA	corr100	2333	neg	-0.577899	-1.13642	-0.720932	1.13246	3.55748	2.37005
Unknown	NA	NA	NA	corr	2945	pos	0.308746	-0.331384	0.118834	0.168125	0.755757	0.515572
Unknown	NA	NA	NA	corr144	4857	pos	0.189902	0.234552	0.114527	0.359001	0.880475	0.0648875
Unknown	NA	NA	NA	corr	2853	pos	-0.0131145	-1.24694	-1.24826	0.117335	1.37999	1.85229
Unknown	NA	NA	NA	corr	971	neg	-0.0881608	0.039305	0.229581	0.458495	0.180336	0.438448
Unknown	NA	NA	NA	corr	1472	pos	0.0246568	0.135801	0.314637	0.0745552	0.276698	0.447007
Unknown	NA	NA	NA	corr	1945	neg	-0.663982	-1.72104	-1.27361	0.857025	0.823072	0.757003
Unknown	NA	NA	NA	corr	2414	neg	-0.359824	-0.656522	-0.193484	0.760435	2.60314	0.651278
Unknown	NA	NA	NA	corr	2608	neg	-0.95955	0.510087	1.42331	1.63926	0.392053	0.855464
Unknown	NA	NA	NA	corr	3468	pos	0.596326	-0.0719772	0.426989	0.113614	0.471009	0.453575
Unknown	NA	NA	NA	corr	947	neg	0.109526	-0.0800288	0.0038355	0.255654	0.380456	0.125846
Unknown	NA	NA	NA	corr	862	neg	-0.275813	-0.00851324	0.0195057	0.595115	0.175549	0.0297531
Unknown	NA	NA	NA	corr4	151	pos	0.197709	0.138592	0.00307102	0.246541	0.373459	0.0232777
Unknown	NA	NA	NA	corr	658	pos	-0.176491	-0.558767	-0.877398	0.552607	1.62914	2.00213
Unknown	NA	NA	NA	corr	2992	neg	-0.291296	0.373886	0.296901	0.355018	0.295283	1.10052
Unknown	NA	NA	NA	corr	534	neg	-0.230404	-0.956643	-0.866721	0.594805	0.873617	2.41584
Unknown	NA	NA	NA	corr113	940	neg	0.0851144	-0.186775	0.101747	0.1107	1.18376	0.263979
Unknown	NA	NA	NA	corr77	1961	pos	-0.0918481	-0.183269	0.262123	0.222669	0.929233	0.578983
Unknown	NA	NA	NA	corr	2745	neg	0.0636281	-0.382959	0.154059	0.120337	0.754497	0.0562555
Unknown	NA	NA	NA	corr	3179	neg	0.0386733	0.155115	0.542592	0.0488337	0.455403	0.4499
Unknown	NA	NA	NA	corr	1393	neg	0.31327	0.471365	0.750146	1.01288	0.41558	2.03196
Unknown	NA	NA	NA	corr	4608	pos	0.122663	0.0549954	0.169985	0.0611092	0.0798692	0.596475
Unknown	NA	NA	NA	corr339	3892	pos	-0.845451	-0.0426953	0.685949	1.51354	0.0571086	0.441299
Unknown	NA	NA	NA	corr	885	neg	-0.165959	-0.856808	-0.521958	0.25459	1.9135	1.324
Unknown	NA	NA	NA	corr	975	pos	0.203893	0.0607386	0.781441	0.665442	3.17476e-05	1.42879
Unknown	NA	NA	NA	corr127	1235	pos	-0.061659	-0.183306	-0.162514	0.333734	0.879974	0.596429
Unknown	NA	NA	NA	corr	6982	pos	0.211522	0.645669	0.833505	0.266123	0.424381	0.0702591
Unknown	NA	NA	NA	corr	6500	pos	-0.834092	-0.834497	-0.624819	1.8528	3.0109	2.70002
Unknown	NA	NA	NA	corr	3135	neg	0.504957	-0.930988	-0.425438	0.88041	0.919427	0.4187
Unknown	NA	NA	NA	corr176	986	pos	0.104398	0.387232	0.225827	0.499833	2.55293	1.31456
Unknown	NA	NA	NA	corr	4896	neg	0.200947	0.0538258	0.171958	0.0171927	0.342499	0.1879
Unknown	NA	NA	NA	corr	3616	pos	0.0437339	0.309649	0.618116	0.126406	0.571661	0.939253
Unknown	NA	NA	NA	corr	2765	neg	-0.115762	-0.156802	0.489892	0.078544	0.0168445	0.410132
Unknown	NA	NA	NA	corr	3561	neg	0.478744	-0.116524	-0.311166	0.0260065	0.179846	0.171918
Unknown	NA	NA	NA	corr19	243	pos	-0.01619	-0.178726	0.0161913	0.194038	0.404055	0.0560406
Unknown	NA	NA	NA	corr171	3356	neg	0.0100591	-0.0563385	-0.0449968	0.0434829	0.514111	0.226558
Unknown	NA	NA	NA	corr156	805	pos	-0.259686	-0.357974	-0.327801	1.87597	2.3401	3.31245
Unknown	NA	NA	NA	corr	4743	pos	-0.261456	-0.135248	-0.0257054	0.398337	0.686422	0.0806089
Unknown	NA	NA	NA	corr131	1030	neg	0.0657823	-0.0271147	-0.547671	0.24509	0.0174708	1.20105
Unknown	NA	NA	NA	corr175	203	neg	-0.0103966	-0.0616488	-0.151154	0.197229	0.755089	0.784602
Unknown	NA	NA	NA	corr	4733	neg	-0.389169	-0.00223801	-0.136027	1.14359	0.124279	0.0175246
Unknown	NA	NA	NA	corr321	4114	pos	-0.111899	0.26011	0.74105	0.414749	0.309731	0.982498
Unknown	NA	NA	NA	corr	1060	neg	-0.706253	-2.4756	-2.03738	1.47675	2.96654	1.20093
Unknown	NA	NA	NA	corr131	817	neg	0.206278	0.0790177	-1.04425	0.409503	0.165612	0.967931
Unknown	NA	NA	NA	corr86	9268	pos	0.143242	0.0646045	-0.692275	0.314233	0.130648	1.62703
Unknown	NA	NA	NA	corr50	2610	neg	-0.161083	-0.614174	0.12241	0.0413218	0.4146	0.0863882
Unknown	NA	NA	NA	corr145	13286	pos	0.362373	0.257393	0.384618	1.30389	0.506505	1.08857
Unknown	NA	NA	NA	corr115	3549	pos	0.0876969	-0.315343	0.227954	0.0144727	0.314127	0.371754
Unknown	NA	NA	NA	corr	2363	pos	0.248072	-0.476412	-0.243554	0.033153	0.786974	0.278114
Unknown	NA	NA	NA	corr	4569	pos	-0.361275	0.178911	-0.0824947	0.292303	0.014908	0.157746
Unknown	NA	NA	NA	corr113	1846	neg	-0.21232	-0.456046	0.725106	0.391785	1.08373	0.205286
Unknown	NA	NA	NA	corr121	2520	pos	0.464792	0.359646	-0.836214	0.150138	0.201638	0.904672
Unknown	NA	NA	NA	corr140	3805	neg	-0.687813	0.0409987	0.284443	1.56465	0.0918042	0.247484
Unknown	NA	NA	NA	corr80	1206	pos	-0.0420015	-0.0604809	-0.0443615	0.234735	0.3518	0.0623345
Unknown	NA	NA	NA	corr	2762	neg	-0.390912	-1.17938	-1.64979	2.00709	2.73443	1.67832
Unknown	NA	NA	NA	corr	1536	neg	0.189363	-0.0669946	0.0471206	1.09006	0.0109012	0.227988
Unknown	NA	NA	NA	corr	4237	pos	0.101815	-0.254793	0.0118424	0.2609	0.968638	0.355106
Unknown	NA	NA	NA	corr	1359	neg	0.0497248	-1.02703	-0.714462	0.0757885	2.14648	1.39374
Unknown	NA	NA	NA	corr	1172	neg	0.349198	0.270684	1.37037	0.479375	0.682664	0.889135
Unknown	NA	NA	NA	corr179	4216	pos	-0.0468736	-0.202693	-0.0283683	0.569805	0.370375	0.595368
Unknown	NA	NA	NA	corr	1103	neg	0.667284	-0.0291019	0.709727	0.646199	0.326664	0.194652
Unknown	NA	NA	NA	corr	1056	neg	-0.263003	-1.13145	-1.22096	0.392323	0.962568	0.765514
Unknown	NA	NA	NA	corr	1347	neg	-0.22914	-0.655314	-0.34815	0.339996	1.31093	1.49672
Unknown	NA	NA	NA	corr	2968	neg	-0.159224	-0.896747	-0.564033	0.380499	2.04957	1.35848
Unknown	NA	NA	NA	corr11	235	pos	-0.330657	-0.393382	-0.219166	1.98613	2.06947	0.789767
Unknown	NA	NA	NA	corr144	6941	pos	0.0897102	0.098857	-0.0452609	0.460322	0.599168	0.14874
Unknown	NA	NA	NA	corr77	2375	pos	0.0246031	-0.224612	0.582517	0.0990064	0.785293	0.613037
Unknown	NA	NA	NA	corr131	1018	neg	0.0151221	0.0062501	-0.527673	0.171899	0.00737873	1.15574
Unknown	NA	NA	NA	corr140	2102	neg	-0.45134	-0.186926	0.25821	1.24703	0.221681	0.321636
Unknown	NA	NA	NA	corr156	4238	pos	0.0366702	-0.204392	-0.2477	0.125013	0.862471	1.07542
Unknown	NA	NA	NA	corr148	1695	neg	0.0329742	-0.125371	-0.21203	0.402658	0.171756	0.439685
Unknown	NA	NA	NA	corr109	4072	pos	-0.269587	-1.67533	-0.651329	0.00257915	1.25256	1.11337
Unknown	NA	NA	NA	corr	3708	pos	-0.513297	-0.18494	0.310136	1.07023	0.0844248	0.6584
Unknown	NA	NA	NA	corr	1204	pos	0.132852	-0.0685561	0.0916898	0.299306	0.397228	0.17035
Unknown	NA	NA	NA	corr	318	neg	0.337438	0.152355	0.972585	0.305037	0.280842	0.890498
Unknown	NA	NA	NA	corr	403	pos	-1.59697	-1.49375	-1.17819	1.10068	1.2827	1.89234
Unknown	NA	NA	NA	corr	815	neg	0.0847804	0.0813709	0.0760121	0.225686	0.23956	0.32223
Unknown	NA	NA	NA	corr	2964	neg	0.00139659	0.0927321	-0.122141	0.0646331	0.1914	0.119111
Unknown	NA	NA	NA	corr	1936	neg	0.17532	0.0216309	0.097606	0.443905	0.375582	0.210076
Unknown	NA	NA	NA	corr198	3339	neg	0.238109	-0.596023	-0.139294	0.602836	0.939304	0.208241
Unknown	NA	NA	NA	corr	2163	pos	-0.403197	-0.169825	-0.175704	0.699153	0.565073	0.389024
Unknown	NA	NA	NA	corr100	322	neg	-0.202149	-0.781359	-0.569524	0.388987	1.83736	1.64523
Unknown	NA	NA	NA	corr	13635	pos	-0.40996	-0.971597	-0.930711	0.638843	1.35992	0.983094
Unknown	NA	NA	NA	corr86	8099	pos	0.0211454	-0.0115897	-0.688776	0.18524	0.107268	1.1667
Unknown	NA	NA	NA	corr86	179	neg	-0.491459	-1.53538	-1.14493	0.70845	2.01131	1.94245
Unknown	NA	NA	NA	corr	3714	pos	0.0629065	0.0903407	0.136185	0.133137	0.640737	0.104726
Unknown	NA	NA	NA	corr175	681	neg	0.0723689	-0.162811	-0.299437	0.2006	1.34784	1.65912
Unknown	NA	NA	NA	corr18	1196	neg	-0.0811916	-0.414049	0.143327	0.0532775	0.136681	0.216067
Unknown	NA	NA	NA	corr	934	pos	0.98761	1.46455	1.83463	3.75869	3.39925	3.47962
Unknown	NA	NA	NA	corr148	1578	neg	-0.163663	0.0716431	-0.222636	0.358705	0.160525	0.34578
Unknown	NA	NA	NA	corr	2074	pos	1.49542	1.97479	1.78279	2.26758	2.24895	2.42248
Unknown	NA	NA	NA	corr156	3488	pos	-0.0756961	-0.0470373	-0.14885	0.402519	0.33754	0.843075
Unknown	NA	NA	NA	corr	5121	neg	0.302544	-0.896983	-0.526744	0.906165	2.28148	0.663802
Unknown	NA	NA	NA	corr34	204	pos	0.0815505	-0.0921282	-0.106999	0.192641	0.272417	1.05778
Unknown	NA	NA	NA	corr	2920	pos	-0.0730093	0.326585	0.261998	0.0993411	0.566792	0.181856
Unknown	NA	NA	NA	corr	1992	neg	0.6874	-1.00316	-0.0939318	0.734898	0.762283	0.312902
Unknown	NA	NA	NA	corr	3961	pos	-0.788677	0.0109297	0.309023	0.00190697	0.0596991	0.919015
Unknown	NA	NA	NA	corr	2444	pos	0.15546	-0.771371	-0.31556	0.353676	0.793323	0.610464
Unknown	NA	NA	NA	corr51	786	pos	0.0800085	0.0533829	0.20916	0.267575	0.0131661	0.126072
Unknown	NA	NA	NA	corr	2973	neg	0.31032	-0.228674	-0.388158	0.83158	0.538571	0.768285
Unknown	NA	NA	NA	corr	6852	pos	-0.146234	0.0409996	-0.11815	1.43454	0.0651902	0.310147
Unknown	NA	NA	NA	corr	2210	neg	-0.033824	-0.420152	-0.348398	0.279188	1.17391	0.774798
Unknown	NA	NA	NA	corr	3995	pos	-0.0668726	-0.16471	0.00768474	0.275948	0.498306	0.0425485
Unknown	NA	NA	NA	corr15	61	neg	0.133665	0.0488894	0.650185	0.219825	0.169931	1.01138
Unknown	NA	NA	NA	corr	2388	pos	-1.32764	0.415662	1.3233	0.667725	0.428804	0.460342
Unknown	NA	NA	NA	corr	3534	neg	-0.149102	0.0434516	0.34768	0.325511	0.0757529	1.26625
Unknown	NA	NA	NA	corr176	4433	pos	0.158288	0.539885	0.295906	0.463195	2.3791	1.07916
Unknown	NA	NA	NA	corr	1124	neg	0.888284	-0.669444	0.724094	0.55525	0.536855	0.0160507
Unknown	NA	NA	NA	corr144	6906	pos	-0.0340955	0.133075	0.0444977	0.121718	0.238393	0.0833466
Unknown	NA	NA	NA	corr41	2178	neg	0.262009	-0.46595	-0.228135	0.0121283	0.527169	0.277345
Unknown	NA	NA	NA	corr	3164	pos	0.139381	-0.19919	-0.416446	0.0942106	0.0220828	0.0628669
Unknown	NA	NA	NA	corr	1777	neg	0.374612	-0.603442	0.000597155	0.0642179	0.914245	0.155903
Unknown	NA	NA	NA	corr	2635	neg	0.917454	0.880776	1.62386	1.16867	1.11185	1.18041
Unknown	NA	NA	NA	corr176	2462	pos	0.119915	-0.214816	-0.80873	0.326628	0.412509	0.673125
Unknown	NA	NA	NA	corr148	1418	neg	-0.25467	0.052969	-0.24544	0.608628	0.183673	0.392316
Unknown	NA	NA	NA	corr160	4474	neg	-0.0733946	-1.55108	-1.16005	0.209821	1.94223	1.46505
Unknown	NA	NA	NA	corr109	2374	pos	0.462523	-1.4529	-0.503627	0.360951	1.90468	0.795191
Unknown	NA	NA	NA	corr35	1415	neg	0.218247	0.425585	1.04883	0.401721	0.672092	2.12437
Unknown	NA	NA	NA	corr140	455	pos	0.141548	-0.135178	-0.0472707	0.965728	0.572794	0.160286
Unknown	NA	NA	NA	corr126	3556	pos	-0.528866	-0.896472	-1.02025	0.704302	1.13587	1.35726
Unknown	NA	NA	NA	corr	769	neg	-0.992249	-1.33967	-1.31401	1.79265	1.51969	1.13223
Unknown	NA	NA	NA	corr100	35	neg	-0.212665	-0.863329	-0.620481	0.251757	1.90206	1.63007
Unknown	NA	NA	NA	corr	485	neg	0.167806	-0.677966	-0.131779	0.219407	1.09063	0.558958
Unknown	NA	NA	NA	corr	1758	neg	0.663619	0.452092	1.18418	0.669229	0.968963	1.03899
Unknown	NA	NA	NA	corr144	1158	pos	0.0229844	0.11588	-0.0721247	0.00266483	0.56588	0.322424
Unknown	NA	NA	NA	corr	936	neg	-0.211843	-0.993997	-1.10701	0.270235	1.47432	2.88415
Unknown	NA	NA	NA	corr	1292	neg	0.548236	-1.08762	-0.572979	0.295959	1.3616	0.384198
Unknown	NA	NA	NA	corr	667	neg	0.102905	-0.745514	-0.126278	0.12953	1.35855	0.474577
Unknown	NA	NA	NA	corr	1414	neg	0.314977	-0.119153	-0.123486	0.900256	0.259172	0.513115
Unknown	NA	NA	NA	corr113	6555	neg	-0.312601	-0.731757	-0.293866	0.114032	1.40929	0.161202
Unknown	NA	NA	NA	corr211	696	pos	0.533359	-0.819683	-0.311543	0.681136	0.479728	0.499857
Unknown	NA	NA	NA	corr	3289	neg	-0.0367986	0.052702	0.0232539	0.127618	0.695233	0.145661
Unknown	NA	NA	NA	corr115	4998	pos	0.0334065	-0.233475	0.278221	0.00439747	0.263364	0.434773
Unknown	NA	NA	NA	corr109	2566	pos	-0.445764	-1.13805	-0.362462	0.0592568	1.45073	0.8504
Unknown	NA	NA	NA	corr	343	pos	-1.81296	-1.54385	-2.46214	0.82262	0.967723	1.25811
Unknown	NA	NA	NA	corr	8539	pos	-0.374751	-0.274302	-0.165573	0.79735	0.850597	0.407385
Unknown	NA	NA	NA	corr129	1959	pos	0.103487	-0.123583	0.29166	0.148782	0.927941	0.338644
Unknown	NA	NA	NA	corr15	32	neg	0.0978567	0.0265319	0.611198	0.0919916	0.170155	0.982543
Unknown	NA	NA	NA	corr	4092	pos	-0.272136	-0.243817	-0.235496	0.805453	0.52057	0.923423
Unknown	NA	NA	NA	corr	1163	neg	0.167247	0.362741	0.0324828	0.91957	0.140361	0.439655
Unknown	NA	NA	NA	corr115	428	pos	0.105706	-0.362041	0.157298	0.0155479	0.331568	0.346588
Unknown	NA	NA	NA	corr144	6842	pos	0.302133	0.15668	-0.023778	0.762564	0.218803	0.23652
Unknown	NA	NA	NA	corr148	4907	neg	0.0529568	-0.32584	-0.417564	0.0520848	0.505802	0.902305
Unknown	NA	NA	NA	corr171	2088	neg	-0.00868027	0.0294731	-0.0218027	0.0429263	0.137298	0.206864
Unknown	NA	NA	NA	corr158	935	pos	0.34952	0.0254566	0.387419	0.47148	0.548058	0.635229
Unknown	NA	NA	NA	corr	1301	neg	-0.0299156	-0.992395	-0.743164	0.0389149	0.973848	1.50315
Unknown	NA	NA	NA	corr171	562	neg	0.03394	0.0172923	-0.0440428	0.249443	0.106918	0.612773
Unknown	NA	NA	NA	corr160	2116	neg	0.243002	-1.39656	-1.17836	0.149689	2.13894	1.76066
Unknown	NA	NA	NA	corr	1432	pos	3.24208	3.32413	4.10935	2.30152	1.66099	2.85788
Unknown	NA	NA	NA	corr	740	neg	-0.0990751	0.152517	0.0581941	0.110953	0.402658	0.235961
Unknown	NA	NA	NA	corr175	1786	neg	-0.028626	-0.0828086	-0.212468	0.302396	0.959529	0.93643
Unknown	NA	NA	NA	corr	4132	pos	-0.245089	-0.110648	0.110944	0.640662	0.410964	0.44197
Unknown	NA	NA	NA	corr	1135	pos	-3.51891	-3.45456	-3.80943	0.778726	1.79524	1.14295
Unknown	NA	NA	NA	corr55	1079	pos	-0.21687	0.0268889	0.0269841	1.38933	0.0678132	0.0397843
Unknown	NA	NA	NA	corr	4675	pos	0.104053	-0.0960114	-0.396208	0.0343276	0.181744	0.741154
Unknown	NA	NA	NA	corr	225	pos	0.0867134	-0.264109	-0.0735527	0.195593	0.799464	0.314973
Unknown	NA	NA	NA	corr	2124	neg	-0.186772	-0.254649	-0.324211	0.929769	1.03608	1.12193
Unknown	NA	NA	NA	corr	3960	neg	0.0779684	-0.43609	-0.247275	0.214665	1.20254	0.436765
Unknown	NA	NA	NA	corr73	895	pos	-0.0770125	-0.0728652	0.0510389	0.20163	0.314294	0.386769
Unknown	NA	NA	NA	corr72	1413	pos	0.116385	-0.445097	-0.170386	0.0949831	1.21075	0.356561
Unknown	NA	NA	NA	corr	2808	pos	2.56063	1.56078	2.0965	1.85689	2.20526	1.43521
Unknown	NA	NA	NA	corr166	2832	neg	0.148894	0.0381723	-0.0159751	0.651066	0.266518	0.113918
Unknown	NA	NA	NA	corr	2719	pos	-0.119466	-0.0142596	-0.703541	0.418331	0.0395168	1.11672
Unknown	NA	NA	NA	corr148	3169	neg	-0.274139	0.10362	-0.153563	0.803781	0.30803	0.259601
Unknown	NA	NA	NA	corr	1720	neg	0.345383	-0.543838	-0.419584	0.809367	0.734562	0.475935
Unknown	NA	NA	NA	corr73	2191	pos	-0.134607	-0.127196	-0.132984	0.36316	0.411968	0.32179
Unknown	NA	NA	NA	corr	5789	pos	0.156631	-0.260502	-0.0664434	0.0730015	0.760074	0.153925
Unknown	NA	NA	NA	corr	3374	pos	-1.03825	-1.09078	-1.16993	0.100629	1.01575	0.535244
Unknown	NA	NA	NA	corr	3911	neg	0.219318	-0.273659	-0.185064	0.019418	0.505151	0.173289
Unknown	NA	NA	NA	corr	1256	neg	-0.117633	0.28399	0.244448	0.0180143	0.301107	0.48664
Unknown	NA	NA	NA	corr	1933	neg	0.755359	-0.178287	0.433252	0.800244	0.263612	0.145932
Unknown	NA	NA	NA	corr278	8840	pos	-0.313298	0.109121	-0.155326	0.544397	0.311189	0.418274
Unknown	NA	NA	NA	corr	1644	neg	0.560627	0.123	0.929594	0.0133919	0.148447	0.764054
Unknown	NA	NA	NA	corr	7795	pos	-0.215225	-0.397083	-0.340686	0.298439	1.01691	0.772489
Unknown	NA	NA	NA	corr79	1158	neg	0.342911	0.450756	0.880124	0.902084	1.1502	0.606276
Unknown	NA	NA	NA	corr	2026	pos	-0.192017	-1.16534	-1.40792	1.06011	1.65615	0.830792
Unknown	NA	NA	NA	corr	4143	pos	0.381739	-0.0339672	0.408602	0.777306	0.015533	0.605496
Unknown	NA	NA	NA	corr	565	neg	-0.208633	-0.0893089	-0.0985983	0.057441	0.275363	0.172053
Unknown	NA	NA	NA	corr144	228	pos	-0.0161869	0.0951649	-0.0548585	0.151909	0.543463	0.276
Unknown	NA	NA	NA	corr	3555	pos	-0.120882	-0.289158	0.192459	0.276509	0.763136	0.0711788
Unknown	NA	NA	NA	corr81	332	neg	-0.176303	-0.849445	-0.682782	0.047334	0.472214	2.41719
Unknown	NA	NA	NA	corr	1885	neg	-0.269882	-0.482483	-0.63079	0.838463	2.01012	1.91864
Unknown	NA	NA	NA	corr	2535	neg	-0.0467906	0.202304	0.285921	0.0446742	0.506363	1.08376
Unknown	NA	NA	NA	corr	4525	pos	-0.0197228	-0.121638	-0.202764	0.0325381	0.337702	0.473454
Unknown	NA	NA	NA	corr	5919	pos	0.362814	0.14632	0.212502	0.41496	0.00924877	0.52772
Unknown	NA	NA	NA	corr35	297	neg	0.0861731	0.0404213	0.0455567	0.332843	0.258351	0.189926
Unknown	NA	NA	NA	corr	7141	pos	-0.296326	-0.0273023	0.103397	0.197217	0.024885	0.131153
Unknown	NA	NA	NA	corr262	1064	pos	0.580232	1.61784	1.07753	0.661321	1.1706	0.984231
Unknown	NA	NA	NA	corr	2094	neg	-0.0108765	-0.513673	0.315391	0.0229048	0.640944	0.19767
Unknown	NA	NA	NA	corr	757	neg	0.155831	0.819512	1.25074	0.542613	0.364706	2.05085
Unknown	NA	NA	NA	corr	6047	neg	0.214277	-0.00124329	-0.126776	0.090997	0.00683817	0.319495
Unknown	NA	NA	NA	corr	2687	neg	0.0891399	-0.0610242	-0.121966	0.170217	0.199236	0.421851
Unknown	NA	NA	NA	corr262	2721	pos	0.723537	1.67854	1.08859	0.72644	1.21684	0.971499
Unknown	NA	NA	NA	corr	5094	pos	-0.0291593	0.0702343	-0.355293	0.0132664	0.206894	0.895177
Unknown	NA	NA	NA	corr	479	neg	0.023958	-0.226153	-0.0102267	0.214844	0.598945	0.0126623
Unknown	NA	NA	NA	corr	3206	pos	-0.690698	-1.19669	-1.27472	1.66556	2.17102	1.79264
Unknown	NA	NA	NA	corr175	1513	neg	-0.0357081	-0.0867587	-0.088056	0.258513	0.681986	0.349529
Unknown	NA	NA	NA	corr	1929	neg	-0.00356046	0.071943	0.245645	0.135892	0.396347	0.566843
Unknown	NA	NA	NA	corr171	1352	neg	0.0264793	-0.192237	-0.0749007	0.0103399	0.84913	0.179783
Unknown	NA	NA	NA	corr	1906	neg	0.00514966	-0.854343	-0.379962	0.374194	1.25766	0.685479
Unknown	NA	NA	NA	corr	3453	neg	-0.395104	-0.452116	-0.14286	0.0714714	0.513095	0.0212372
Unknown	NA	NA	NA	corr	4860	pos	0.163334	0.179903	-0.336898	0.263997	0.140339	1.00118
Unknown	NA	NA	NA	corr	5567	pos	-0.199218	-0.359917	-0.331493	0.349645	0.98462	1.15529
Unknown	NA	NA	NA	corr12	359	neg	0.175381	-0.249393	0.22981	0.0409309	0.446469	0.0709229
Unknown	NA	NA	NA	corr	4394	pos	-0.480065	-0.570435	-0.488014	1.67297	1.84699	1.44925
Unknown	NA	NA	NA	corr	5248	pos	-1.1096	-0.0683936	-0.465476	1.05391	0.0369493	0.880014
Unknown	NA	NA	NA	corr131	1416	neg	0.0400639	0.248704	-0.730354	0.31939	0.183094	1.21516
Unknown	NA	NA	NA	corr	6583	pos	-0.123625	-0.540888	-0.0858737	0.899692	0.747554	0.0137265
Unknown	NA	NA	NA	corr	2237	neg	-0.318896	-0.786702	-0.583857	0.878454	1.09407	1.84658
Unknown	NA	NA	NA	corr153	1583	neg	0.306406	-1.27593	-1.07986	0.45351	1.3087	1.40706
Unknown	NA	NA	NA	corr	5399	pos	-0.193915	-0.450747	-0.317887	0.316796	1.12083	2.2975
Unknown	NA	NA	NA	corr	2634	pos	0.202882	0.207926	-0.193553	0.212465	0.210669	0.908241
Unknown	NA	NA	NA	corr	953	pos	0.255296	0.33107	0.098421	0.305438	0.406466	0.0976362
Unknown	NA	NA	NA	corr144	4896	pos	0.00836788	0.105884	0.0724862	0.0191858	0.290873	0.214695
Unknown	NA	NA	NA	corr147	3172	neg	0.286182	-0.449382	-0.112534	0.607427	1.22026	0.0950359
Unknown	NA	NA	NA	corr	835	neg	0.328382	0.0440894	0.923806	0.110823	0.16758	0.765571
Unknown	NA	NA	NA	corr	1214	pos	0.167888	-0.103777	-0.916289	0.0464681	0.00359842	0.916483
Unknown	NA	NA	NA	corr	3924	pos	-0.167372	0.217547	-0.0965947	0.593836	0.0570579	0.374569
Unknown	NA	NA	NA	corr	3718	neg	0.47781	-0.482978	-0.378357	1.40593	1.03414	0.653947
Unknown	NA	NA	NA	corr152	3356	pos	0.264726	-0.153193	0.0199254	0.189489	0.203436	0.049272
Unknown	NA	NA	NA	corr26	3117	neg	-0.594404	-1.23371	-0.889066	1.17883	1.7089	1.24693
Unknown	NA	NA	NA	corr4	808	pos	0.0775248	0.196428	0.441926	0.125467	0.644999	0.482689
Unknown	NA	NA	NA	corr	2973	pos	0.309158	-0.00152868	-1.2362	0.472951	0.176105	1.49877
Unknown	NA	NA	NA	corr15	1452	neg	0.245565	0.0436093	0.640024	0.580631	0.198199	0.851677
Unknown	NA	NA	NA	corr	1969	pos	-0.28465	-0.862982	-0.720563	0.802552	1.75378	1.56438
Unknown	NA	NA	NA	corr79	786	neg	0.263863	0.0107067	0.173324	0.906603	0.0245488	0.700521
Unknown	NA	NA	NA	corr21	266	neg	-0.345466	-0.751107	-0.774264	1.36006	1.90554	1.47841
Unknown	NA	NA	NA	corr35	864	neg	0.0608418	0.207125	0.569679	0.206637	0.444047	1.33836
Unknown	NA	NA	NA	corr108	159	neg	-0.271059	-0.39055	-0.169046	0.631248	1.19449	0.67403
Unknown	NA	NA	NA	corr148	4879	neg	-0.267523	-0.17091	-0.208522	0.458082	0.138214	0.445363
Unknown	NA	NA	NA	corr	1747	neg	0.00110056	-0.455211	0.0238877	0.0258915	0.697268	0.0628835
Unknown	NA	NA	NA	corr62	614	pos	-0.306883	-0.343273	-0.827608	0.971617	1.54158	1.72849
Unknown	NA	NA	NA	corr171	492	neg	0.0214553	0.0373664	0.00333115	0.0543562	0.260014	0.115321
Unknown	NA	NA	NA	corr	1304	neg	0.0159306	0.0471638	0.397997	0.0991264	0.140292	0.670805
Unknown	NA	NA	NA	corr	3902	pos	-0.216173	-0.341261	-0.111122	0.802724	1.16777	0.125744
Unknown	NA	NA	NA	corr115	3389	pos	0.109042	-0.201282	0.0517456	0.0849968	0.288819	0.249615
Unknown	NA	NA	NA	corr18	1531	neg	-0.0574133	-0.780286	-0.258904	0.145686	0.979691	0.369984
Unknown	NA	NA	NA	corr113	2916	pos	0.061643	-0.635726	-0.229987	0.0221529	0.236424	0.387813
Unknown	NA	NA	NA	corr	1004	neg	-0.097533	-0.0567415	0.302022	0.335079	0.0341583	0.23225
Unknown	NA	NA	NA	corr43	408	neg	-0.478316	-0.604926	-0.370419	0.401818	0.697944	0.207901
Unknown	NA	NA	NA	corr12	112	neg	-0.236415	-1.0044	-1.17302	0.317786	1.46804	2.84335
Unknown	NA	NA	NA	corr	642	neg	-0.673475	-2.32285	-2.19134	0.838462	2.67558	2.0697
Unknown	NA	NA	NA	corr	1962	neg	-0.0625346	-0.903949	-0.916299	0.085667	0.631749	1.19491
Unknown	NA	NA	NA	corr92	4806	neg	-0.335504	-0.228355	-0.309275	0.631158	0.781663	0.993701
Unknown	NA	NA	NA	corr	2304	neg	0.0997336	0.199173	0.177895	0.25457	0.671903	0.930361
Unknown	NA	NA	NA	corr100	473	neg	-0.271871	-0.868455	-0.587174	0.708855	1.86639	1.74737
Unknown	NA	NA	NA	corr175	653	neg	0.0326994	0.0312397	-0.0676348	0.0776892	0.442543	0.532536
Unknown	NA	NA	NA	corr	9267	pos	-0.368013	-0.0754389	0.183707	0.787569	0.147535	0.425591
Unknown	NA	NA	NA	corr	1063	pos	0.577125	-0.426984	0.365887	0.39906	0.123244	0.815132
Unknown	NA	NA	NA	corr	318	pos	-2.60211	-1.94218	-2.84609	0.959314	0.593733	1.23996
Unknown	NA	NA	NA	corr79	660	neg	0.33732	0.469559	0.835872	0.844003	1.07828	0.590118
Unknown	NA	NA	NA	corr	7983	pos	0.541613	1.07598	1.24906	0.762641	1.75043	1.23453
Unknown	NA	NA	NA	corr	2597	neg	-0.282352	-0.406926	0.189348	1.23539	2.34168	0.294514
Unknown	NA	NA	NA	corr	1073	neg	0.387	-0.883454	-0.841615	0.811966	1.58558	0.587206
Unknown	NA	NA	NA	corr	5558	pos	-0.0532507	-0.0657225	-0.0207657	0.153238	0.210896	0.107711
Unknown	NA	NA	NA	corr113	298	neg	-0.049163	-0.154667	0.201498	0.304519	1.01511	0.288957
Unknown	NA	NA	NA	corr148	5526	neg	-0.292991	-0.139716	-0.29691	0.499686	0.0621634	0.542316
Unknown	NA	NA	NA	corr	6433	pos	0.243786	-0.162912	0.427763	0.185391	0.460494	0.659607
Unknown	NA	NA	NA	corr35	729	neg	0.0870271	0.0411412	0.0314813	0.437411	0.162574	0.100717
Unknown	NA	NA	NA	corr	309	neg	-0.247941	-0.124773	-0.153417	2.07626	0.593168	0.580741
Unknown	NA	NA	NA	corr136	3828	pos	-0.38647	-0.488276	0.318825	0.295245	0.0300452	0.69232
Unknown	NA	NA	NA	corr	2181	neg	-0.290822	-0.600657	-0.709784	0.965572	0.964336	1.00276
Unknown	NA	NA	NA	corr93	988	pos	-0.0542676	0.0517091	-0.14817	0.232307	0.261602	0.456327
Unknown	NA	NA	NA	corr	2035	pos	-0.0286336	-0.281383	-0.260429	0.200954	1.18581	1.15863
Unknown	NA	NA	NA	corr	1485	pos	0.12618	-0.0773641	-0.164091	1.18798	0.990626	1.54681
Unknown	NA	NA	NA	corr140	1429	neg	-0.540653	-0.0812392	0.215334	1.35329	0.316368	0.17352
Unknown	NA	NA	NA	corr	1538	pos	0.265817	0.219902	0.644175	0.245144	0.24104	0.404088
Unknown	NA	NA	NA	corr	2194	neg	-0.152576	-0.0409898	0.546717	0.121844	0.0784457	0.689941
Unknown	NA	NA	NA	corr	525	neg	-2.80114	-2.97219	-3.94815	1.71124	1.63628	1.47036
Unknown	NA	NA	NA	corr	3548	neg	0.530546	-0.0591905	0.289041	1.09153	0.10579	0.484875
Unknown	NA	NA	NA	corr166	3300	neg	0.459266	-0.333242	-0.750233	0.733379	0.358853	0.217561
Unknown	NA	NA	NA	corr144	3722	pos	-0.18642	-0.00483759	-0.105837	0.623471	0.0626471	0.296485
Unknown	NA	NA	NA	corr	2006	pos	-0.852287	-0.221565	0.229772	0.736575	1.08341	0.217298
Unknown	NA	NA	NA	corr	98	pos	-0.0300165	0.0925329	0.230863	0.0877736	0.183092	0.793142
Unknown	NA	NA	NA	corr	234	pos	0.350539	0.0622467	0.223876	0.667642	0.0290106	0.356239
Unknown	NA	NA	NA	corr38	930	pos	0.293127	-0.176481	-0.301105	0.216171	0.346961	0.211805
Unknown	NA	NA	NA	corr180	6708	pos	0.0797199	-0.336333	-0.777998	0.473255	0.0992299	0.723228
Unknown	NA	NA	NA	corr	1181	pos	-0.17236	1.51655	1.14194	0.217839	0.58022	0.630763
Unknown	NA	NA	NA	corr54	2127	neg	-0.0479115	-1.00161	-0.927895	0.32966	2.52521	1.24837
Unknown	NA	NA	NA	corr79	650	neg	0.18054	0.427768	0.431434	0.543858	1.21415	0.560261
Unknown	NA	NA	NA	corr	490	neg	0.635861	-0.774077	-0.465473	0.788649	0.887413	0.416143
Unknown	NA	NA	NA	corr80	897	neg	-0.0840033	-0.0750639	-0.0875944	0.187848	0.513056	0.336004
Unknown	NA	NA	NA	corr10	254	pos	-0.246848	-0.201265	0.349166	0.624576	1.16858	0.829083
Unknown	NA	NA	NA	corr	5538	neg	0.033336	0.0146369	-0.101691	0.00466362	0.0654614	0.232026
Unknown	NA	NA	NA	corr	4052	pos	0.316706	-0.00142802	0.176746	1.72606	0.0168143	0.464632
Unknown	NA	NA	NA	corr152	3979	pos	-0.0438571	-0.119594	-0.306631	0.147679	0.524505	0.856526
Unknown	NA	NA	NA	corr	3134	neg	0.31538	-1.19173	-1.02166	0.30837	2.13927	1.60207
Unknown	NA	NA	NA	corr152	752	pos	0.17407	-0.236118	0.0737006	0.0959613	0.254439	0.181395
Unknown	NA	NA	NA	corr	563	pos	1.88542	1.66199	2.58094	4.15977	3.91608	2.28388
Unknown	NA	NA	NA	corr64	3078	neg	0.0967988	-0.466992	-0.483802	0.0999569	1.46494	1.48593
Unknown	NA	NA	NA	corr	1453	neg	-0.198427	-0.248827	-0.104748	0.624322	1.54127	0.442075
Unknown	NA	NA	NA	corr	4164	pos	-0.128736	0.0401042	-0.14442	0.297546	0.0269724	0.515192
Unknown	NA	NA	NA	corr115	1080	pos	0.140969	-0.238953	0.103168	0.0945727	0.303649	0.303633
Unknown	NA	NA	NA	corr	5140	pos	0.526672	-0.122553	0.63975	0.526427	0.0879189	1.19766
Unknown	NA	NA	NA	corr153	1419	neg	0.154382	-1.21972	-1.00132	0.0769262	1.60324	1.71024
Unknown	NA	NA	NA	corr	480	neg	0.011699	-0.212195	-0.0878637	0.385452	0.438941	0.0272223
Unknown	NA	NA	NA	corr	3378	neg	0.0846475	-0.0748191	0.208212	0.0398539	0.0486293	0.0867823
Unknown	NA	NA	NA	corr	1030	pos	0.248783	-0.126058	-0.0430997	0.712433	0.494695	0.116552
Unknown	NA	NA	NA	corr	1161	neg	0.285562	-0.960602	-0.674075	0.191912	1.70809	0.607511
Unknown	NA	NA	NA	corr69	2676	neg	0.187202	-0.29594	-0.158648	0.483924	0.20836	0.225793
Unknown	NA	NA	NA	corr	636	pos	0.603546	0.362083	0.486735	0.84548	0.87971	0.549654
Unknown	NA	NA	NA	corr100	2052	neg	-0.285126	-0.709453	-0.515011	0.534024	1.67349	1.65831
Unknown	NA	NA	NA	corr148	4009	neg	-0.410986	0.217785	-0.0791482	0.945013	0.504566	0.0914309
Unknown	NA	NA	NA	corr62	793	pos	-0.422582	-0.340264	-0.658186	1.52092	1.30239	1.4434
Unknown	NA	NA	NA	corr132	1187	neg	-0.105976	-0.0721668	-0.380099	0.19995	0.161163	0.941978
Unknown	NA	NA	NA	corr	215	neg	-0.2806	-0.648147	-0.33075	1.09423	1.26064	1.72408
Unknown	NA	NA	NA	corr166	2532	neg	0.315596	-0.342352	-0.452156	0.770951	0.388767	0.26733
Unknown	NA	NA	NA	corr	2730	neg	-0.268255	1.58399	1.74251	0.126626	1.6804	1.44519
Unknown	NA	NA	NA	corr	4309	neg	-0.17146	0.190708	0.25564	0.361961	0.513225	0.627312
Unknown	NA	NA	NA	corr140	3617	neg	-0.471925	-0.0442266	0.321232	0.964653	0.253936	0.377436
Unknown	NA	NA	NA	corr	8595	pos	-0.129124	-0.0998944	-0.289729	0.122797	0.0512277	0.294396
Unknown	NA	NA	NA	corr	1225	neg	0.00629203	-0.266463	0.58288	0.0279833	0.168785	0.0919157
Unknown	NA	NA	NA	corr154	1455	neg	4.6112	4.38676	4.38833	1.97475	2.86731	2.08647
Unknown	NA	NA	NA	corr73	943	pos	-0.147152	-0.171002	-0.0894095	0.596527	0.979858	0.258401
Unknown	NA	NA	NA	corr175	2527	neg	-0.058617	-0.191274	-0.213161	0.461429	2.30536	1.53433
Unknown	NA	NA	NA	corr	3058	neg	-0.112616	-0.140889	0.273754	0.17745	0.558873	0.375402
Unknown	NA	NA	NA	corr	1143	neg	-0.0447198	-0.118591	-0.0944082	0.154371	1.45479	0.724379
Unknown	NA	NA	NA	corr171	705	neg	0.00138504	0.0309639	0.00858958	0.106455	0.223974	0.105282
Unknown	NA	NA	NA	corr	751	neg	-0.319274	-1.59607	-1.85053	0.621643	1.97404	1.41846
Unknown	NA	NA	NA	corr140	3810	neg	-0.426483	0.0969013	0.23769	0.984849	0.334585	0.291075
Unknown	NA	NA	NA	corr35	1899	neg	-0.00295666	0.0455104	0.0453042	0.0815208	0.869787	0.209156
Unknown	NA	NA	NA	corr	1791	pos	0.23288	-0.416431	0.111284	0.422006	0.675856	0.281379
Unknown	NA	NA	NA	corr100	743	neg	-0.236443	-0.782064	-0.575903	0.347072	1.65347	1.56036
Unknown	NA	NA	NA	corr	1550	pos	-1.16311	0.470298	1.02171	0.808096	0.449573	0.453033
Unknown	NA	NA	NA	corr	951	neg	0.0567495	-0.223568	-0.104597	0.311121	0.348809	0.0425731
Unknown	NA	NA	NA	corr	3825	neg	-0.201596	-0.759231	-0.263438	0.17954	0.543103	0.343373
Unknown	NA	NA	NA	corr144	626	pos	0.0143058	0.127845	-0.067912	0.019248	0.707605	0.296053
Unknown	NA	NA	NA	corr140	1856	neg	-0.439426	0.0445792	0.244679	1.16147	0.0559923	0.39771
Unknown	NA	NA	NA	corr	1164	neg	0.524313	0.252284	-0.179999	0.849568	0.0988509	0.596831
Unknown	NA	NA	NA	corr	4722	pos	-0.205249	-0.0736917	-0.331374	0.489415	0.0410808	0.492946
Unknown	NA	NA	NA	corr153	593	neg	0.260256	-1.11567	-1.04447	0.521249	1.58924	1.54381
Unknown	NA	NA	NA	corr80	539	pos	0.0325251	0.136432	-0.0309299	0.0412774	0.859654	0.215132
Unknown	NA	NA	NA	corr125	6853	pos	0.187837	-0.0491921	-0.0630373	0.159226	0.273332	0.0507824
Unknown	NA	NA	NA	corr87	1719	pos	-0.0800518	0.0565426	-0.263835	0.509506	0.309871	0.824295
Unknown	NA	NA	NA	corr	349	pos	-1.48569	-1.30214	-2.86929	0.770462	0.283863	1.11795
Unknown	NA	NA	NA	corr	2908	pos	0.17011	0.362396	0.670634	0.128239	0.255116	1.16387
Unknown	NA	NA	NA	corr148	1168	neg	-0.175668	0.0440189	-0.11455	0.489259	0.149045	0.279071
Unknown	NA	NA	NA	corr	1244	pos	-0.0221235	-0.34584	-0.460325	0.0843384	1.2708	0.742879
Unknown	NA	NA	NA	corr	642	pos	-0.287239	-0.141328	0.136307	1.05368	0.586366	0.354453
Unknown	NA	NA	NA	corr113	504	neg	-0.000131677	-0.0300397	0.229148	0.0260175	0.252866	0.511477
Unknown	NA	NA	NA	corr100	286	neg	-0.312055	-0.853637	-0.639728	0.676003	2.07796	2.098
Unknown	NA	NA	NA	corr	3369	neg	-0.383669	-0.0934256	0.00546623	0.492117	0.308979	0.0257531
Unknown	NA	NA	NA	corr	3865	pos	0.116458	-0.199531	0.280334	0.170931	0.510036	0.0813474
Unknown	NA	NA	NA	corr	485	pos	0.335898	-0.203434	0.525812	0.365876	0.706605	0.319307
Unknown	NA	NA	NA	corr144	2073	pos	0.0362684	0.106366	-0.063572	0.0230398	0.555278	0.261588
Unknown	NA	NA	NA	corr156	2189	pos	-0.130437	-0.320963	-0.338745	0.970953	1.76267	3.23335
Unknown	NA	NA	NA	corr148	2892	neg	-0.226145	0.0450974	-0.225076	0.614383	0.176237	0.343955
Unknown	NA	NA	NA	corr152	2404	pos	0.364402	-0.616492	-0.239349	0.477664	0.523734	0.0934078
Unknown	NA	NA	NA	corr176	1938	pos	0.033284	0.333448	0.278351	0.146457	2.82504	2.88325
Unknown	NA	NA	NA	corr14	452	pos	-0.146224	-0.211003	0.233762	0.194678	0.283778	0.0577542
Unknown	NA	NA	NA	corr	1491	neg	-0.0959721	0.428526	-0.0153456	0.783808	0.0543314	0.480263
Unknown	NA	NA	NA	corr35	4655	neg	-0.379694	-1.21351	-1.53992	1.59454	2.90353	1.86195
Unknown	NA	NA	NA	corr	4307	pos	0.0402838	0.169422	-0.485606	0.0349292	0.372987	0.0268965
Unknown	NA	NA	NA	corr	2649	neg	0.00309275	0.00813537	0.254893	0.162913	0.294991	0.153354
Unknown	NA	NA	NA	corr	1996	neg	0.270765	-0.360628	-0.256814	0.965522	0.55449	0.733627
Unknown	NA	NA	NA	corr152	3210	pos	0.282323	-0.244768	0.00908529	0.153223	0.234415	0.0960834
Unknown	NA	NA	NA	corr	2170	neg	0.103818	-0.378126	-0.185943	0.0093982	1.22704	0.815093
Unknown	NA	NA	NA	corr	3932	neg	-0.203288	-0.535673	0.0389713	0.172077	0.285587	0.0605087
Unknown	NA	NA	NA	corr	2155	neg	-0.27331	-0.705237	-0.454529	0.37652	1.26765	1.96381
Unknown	NA	NA	NA	corr	1704	neg	0.711802	1.55951	1.5389	0.73284	1.66293	0.842145
Unknown	NA	NA	NA	corr162	5022	pos	-0.767271	-1.02291	-1.00707	2.10403	4.32834	2.39762
Unknown	NA	NA	NA	corr132	2149	neg	-0.0179903	-0.0557397	-0.364678	0.0476381	0.161282	1.06963
Unknown	NA	NA	NA	corr	4431	pos	0.0525607	0.219241	-0.192732	0.191896	0.398632	0.913911
Unknown	NA	NA	NA	corr	3438	pos	-0.0746936	-0.296221	-0.105518	0.122998	0.214563	0.174831
Unknown	NA	NA	NA	corr31	1849	neg	0.441988	0.0866186	1.11826	0.015583	0.142887	0.0193771
Unknown	NA	NA	NA	corr	2756	neg	-0.744087	-0.287768	0.0799517	0.0360103	0.465239	0.0449631
Unknown	NA	NA	NA	corr	61	pos	1.75225	2.91512	3.21197	2.55087	2.49958	2.04654
Unknown	NA	NA	NA	corr	3980	pos	-0.196576	-0.226129	0.0439189	0.847444	0.515536	0.239899
Unknown	NA	NA	NA	corr113	1593	neg	-0.248202	-0.379261	0.555327	0.533685	1.06998	0.107205
Unknown	NA	NA	NA	corr35	345	neg	0.0519353	0.159733	0.495299	0.0554854	0.373188	1.2935
Unknown	NA	NA	NA	corr	1381	neg	0.0290532	-0.0810991	0.0199948	0.00607553	0.201857	0.0564314
Unknown	NA	NA	NA	corr175	1250	neg	-0.128636	-0.379387	-0.206501	1.30705	1.35187	0.435671
Unknown	NA	NA	NA	corr	2200	pos	0.213255	-0.530939	-0.415201	0.560266	0.105166	0.641986
Unknown	NA	NA	NA	corr39	3035	pos	0.513864	-1.41382	-1.38946	0.225351	1.57974	1.28384
Unknown	NA	NA	NA	corr333	4232	pos	0.0898118	0.442668	0.200001	0.0134611	1.4789	0.318328
Unknown	NA	NA	NA	corr	1518	pos	0.103535	0.0279931	0.586228	0.00213187	0.0824904	1.13813
Unknown	NA	NA	NA	corr	2955	pos	-0.159151	-0.415919	-0.897954	0.0772666	0.859785	1.05467
Unknown	NA	NA	NA	corr3	1034	pos	0.943687	0.112703	0.494004	1.0588	0.284858	0.130085
Unknown	NA	NA	NA	corr	1896	neg	0.131265	1.1493	1.03166	0.768303	2.21333	1.73227
Unknown	NA	NA	NA	corr80	489	pos	-0.0123263	0.0996591	-0.0180569	0.184745	0.586255	0.141148
Unknown	NA	NA	NA	corr57	416	neg	0.0569682	0.0644074	0.157906	0.484005	0.523369	0.617009
Unknown	NA	NA	NA	corr130	2697	neg	-0.0871424	-0.0288003	0.425269	0.397796	0.135034	0.898356
Unknown	NA	NA	NA	corr	4049	neg	0.231633	0.231712	0.820914	0.46011	0.292638	0.45659
Unknown	NA	NA	NA	corr	3314	pos	0.0128655	-0.601494	0.123254	0.46191	0.445073	0.218032
Unknown	NA	NA	NA	corr	589	neg	-0.0521515	0.618303	0.796531	0.050962	0.790322	0.971249
Unknown	NA	NA	NA	corr79	49	neg	0.28678	0.432045	0.764355	0.785888	0.970776	0.621791
Unknown	NA	NA	NA	corr	3067	neg	0.17603	0.0671802	-0.153028	0.316347	0.25375	0.438006
Unknown	NA	NA	NA	corr	1580	neg	0.131298	-0.494281	0.0140831	0.394119	1.04851	0.107373
Unknown	NA	NA	NA	corr108	1154	neg	-0.186209	-0.460162	-0.220522	0.342714	1.53502	0.91159
Unknown	NA	NA	NA	corr109	2303	pos	0.390982	-1.45471	-0.787803	0.411421	1.41031	1.01769
Unknown	NA	NA	NA	corr	491	neg	0.289315	0.311839	0.0916915	0.406388	0.807341	0.466359
Unknown	NA	NA	NA	corr160	1090	neg	0.187505	-1.22794	-1.07471	0.0435099	1.92685	1.72153
Unknown	NA	NA	NA	corr156	3923	pos	-0.0702598	-0.254176	0.0143386	0.10331	0.734516	0.0426505
Unknown	NA	NA	NA	corr	5738	pos	0.138374	-0.197214	0.121792	0.0335038	0.595943	0.304832
Unknown	NA	NA	NA	corr176	3827	pos	0.231607	0.535289	0.391952	1.11521	2.38872	1.06862
Unknown	NA	NA	NA	corr54	8344	pos	-0.482081	0.125178	0.438113	0.591025	0.01146	0.17431
Unknown	NA	NA	NA	corr4	1216	pos	-0.301331	-0.271031	-0.166158	0.478106	1.03336	0.144672
Unknown	NA	NA	NA	corr	4060	neg	0.466988	-0.238991	-0.0589996	1.45368	0.332036	0.245345
Unknown	NA	NA	NA	corr	4751	pos	-0.297788	-0.469366	-0.352334	0.905714	0.0723807	1.18952
Unknown	NA	NA	NA	corr198	2294	neg	0.30743	-0.455809	-0.0443364	1.04742	0.929662	0.108593
Unknown	NA	NA	NA	corr156	2268	pos	-0.149265	-0.296909	-0.24803	0.760159	1.44634	0.96634
Unknown	NA	NA	NA	corr176	1087	pos	0.0725909	0.3613	0.132443	0.176225	2.14005	0.684054
Unknown	NA	NA	NA	corr	453	neg	-0.0152771	-0.686994	-0.123646	0.0344166	0.89928	0.504554
Unknown	NA	NA	NA	corr	5030	neg	-0.253429	-0.0535933	0.134355	0.66445	0.117725	0.715194
Unknown	NA	NA	NA	corr113	813	neg	-0.350221	-0.713966	0.57779	0.396779	1.46906	0.0590256
Unknown	NA	NA	NA	corr	3648	neg	-0.0386488	-0.79949	-0.431845	0.114193	1.23597	0.141917
Unknown	NA	NA	NA	corr	1669	pos	0.128443	0.337884	0.15577	0.233993	0.952725	0.0973608
Unknown	NA	NA	NA	corr	4039	pos	0.199374	-1.27636	-1.76544	0.0697774	1.24683	1.37087
Unknown	NA	NA	NA	corr40	1547	pos	-0.07435	-0.214627	-0.233145	1.02155	0.856586	0.579003
Unknown	NA	NA	NA	corr79	2912	neg	0.0743767	0.321766	0.608438	0.320518	0.784079	0.524611
Unknown	NA	NA	NA	corr	3143	neg	0.251574	0.235931	0.156307	0.43141	0.465887	0.201682
Unknown	NA	NA	NA	corr52	4263	pos	0.0130677	0.246588	-0.377194	0.0148875	0.0717154	0.588988
Unknown	NA	NA	NA	corr	80	neg	0.29578	-0.738481	-0.519175	0.27728	1.39327	0.519488
Unknown	NA	NA	NA	corr	4157	pos	-0.353827	0.247213	-0.292725	0.571884	0.30614	0.640102
Unknown	NA	NA	NA	corr148	1827	neg	-0.251886	0.0452264	-0.0169228	0.550446	0.0591654	0.0538063
Unknown	NA	NA	NA	corr181	2627	neg	0.0713362	0.391335	0.22712	0.516371	0.958026	0.515862
Unknown	NA	NA	NA	corr	5003	pos	0.321363	0.0219847	0.159868	0.0890697	0.277594	0.129607
Unknown	NA	NA	NA	corr	2531	neg	0.0997786	-0.384228	-0.00900056	0.669884	0.270154	0.088628
Unknown	NA	NA	NA	corr79	699	neg	0.120765	0.347579	0.482544	0.296469	1.01736	0.631734
Unknown	NA	NA	NA	corr	19	neg	0.189532	-0.610456	-0.406634	0.196303	1.15468	0.501265
Unknown	NA	NA	NA	corr16	417	pos	0.0229577	-0.097153	-0.018844	0.0530726	1.96889	0.258848
Unknown	NA	NA	NA	corr122	1696	pos	-0.144123	-1.53987	-1.13771	0.279428	1.52683	1.21114
Unknown	NA	NA	NA	corr	1440	neg	-0.0699825	-0.117184	-0.14161	0.256764	0.456325	0.591369
Unknown	NA	NA	NA	corr156	2043	pos	0.0404854	-0.0540001	-0.128738	0.118224	1.38008	0.954286
Unknown	NA	NA	NA	corr	4193	pos	-0.741607	-0.0172388	0.0978892	0.169292	0.144682	0.0129478
Unknown	NA	NA	NA	corr	4067	neg	-0.0189568	-0.0424947	0.0153045	0.0760593	0.126105	0.0246458
Unknown	NA	NA	NA	corr	1439	neg	-0.452011	-1.01698	-0.674369	1.52444	1.82869	0.851001
Unknown	NA	NA	NA	corr	2246	pos	0.299384	-0.302882	-0.217683	0.511986	0.560913	0.0342686
Unknown	NA	NA	NA	corr	7366	neg	0.425978	0.107674	0.310014	0.590376	0.230397	0.595798
Unknown	NA	NA	NA	corr119	4357	pos	0.29178	-0.102376	-0.116925	0.784073	0.244125	0.605145
Unknown	NA	NA	NA	corr	2660	pos	0.413144	1.76691	1.59083	0.656656	0.965522	1.13668
Unknown	NA	NA	NA	corr176	2944	pos	0.205872	0.43978	0.418241	0.505413	2.90525	1.11604
Unknown	NA	NA	NA	corr132	379	neg	-0.019522	-0.133774	-0.489854	0.0613048	0.409488	1.24137
Unknown	NA	NA	NA	corr	2721	neg	-0.299104	-0.948293	-0.659673	1.15563	1.94662	1.84491
Unknown	NA	NA	NA	corr	327	neg	0.0506043	0.533419	0.606737	0.207038	1.46975	1.51405
Unknown	NA	NA	NA	corr	2652	pos	-0.122573	0.0401168	-0.199358	0.308245	0.0522281	0.402941
Unknown	NA	NA	NA	corr	2020	pos	-0.39947	-0.309918	-0.34442	0.971786	0.518933	0.826991
Unknown	NA	NA	NA	corr12	637	neg	0.241928	0.0485402	0.562852	0.176111	0.123406	0.476517
Unknown	NA	NA	NA	corr30	1461	neg	-0.496435	-0.84472	-0.835701	1.86916	1.84435	1.2553
Unknown	NA	NA	NA	corr45	886	neg	0.287413	-0.0821632	0.19061	0.405109	0.235633	0.586791
Unknown	NA	NA	NA	corr	4269	pos	0.259373	0.475979	1.14963	0.681003	0.0142309	0.843497
Unknown	NA	NA	NA	corr	6796	pos	-0.30858	-0.0419532	0.734876	0.299264	0.300607	0.352327
Unknown	NA	NA	NA	corr	622	pos	0.219042	0.544221	0.215452	0.0155182	0.852193	0.546987
Unknown	NA	NA	NA	corr	5354	pos	-0.104777	-0.193618	-0.199681	0.0764138	0.501011	0.466954
Unknown	NA	NA	NA	corr	651	neg	0.593837	-0.25593	0.000277011	1.8411	0.541546	0.0458015
Unknown	NA	NA	NA	corr62	207	pos	-0.371088	-0.346129	-0.777667	1.35307	1.70819	1.8215
Unknown	NA	NA	NA	corr	393	neg	-0.126304	-0.14384	-0.217816	0.532302	0.760877	1.2213
Unknown	NA	NA	NA	corr175	788	neg	-0.0384054	-0.119599	-0.182843	0.366907	1.50579	1.30798
Unknown	NA	NA	NA	corr15	1113	neg	0.146362	0.0858136	0.701033	0.320489	0.231643	0.828643
Unknown	NA	NA	NA	corr252	3959	neg	0.0123558	0.0138338	-0.00514808	0.155405	0.0621538	0.0753852
Unknown	NA	NA	NA	corr	748	neg	0.532448	0.531034	0.510184	0.777952	0.779411	1.13396
Unknown	NA	NA	NA	corr	1692	neg	0.554366	1.81909	2.26375	1.23745	1.77243	1.93791
Unknown	NA	NA	NA	corr	3867	pos	0.388952	0.250392	-0.112951	0.149037	0.091847	0.45993
Unknown	NA	NA	NA	corr140	3501	neg	-0.272383	-0.0173573	0.135896	0.957621	0.0427289	0.0657994
Unknown	NA	NA	NA	corr	6877	pos	0.0134674	0.0297759	-0.00737372	0.0270133	0.156349	0.0195745
Unknown	NA	NA	NA	corr	372	pos	1.19531	1.69414	1.66838	1.25092	1.94882	1.53046
Unknown	NA	NA	NA	corr	6780	neg	-0.325002	0.170981	0.195204	0.74954	0.509181	0.584582
Unknown	NA	NA	NA	corr73	10120	pos	-0.022653	-0.526748	-0.539859	0.0400098	0.725855	0.605153
Unknown	NA	NA	NA	corr	2036	pos	-0.0625814	-0.00299046	-0.0984384	0.578824	0.170176	0.50909
Unknown	NA	NA	NA	corr	3480	neg	0.468292	0.370391	0.588902	0.154073	0.266509	1.21454
Unknown	NA	NA	NA	corr	1871	neg	-0.711906	-1.75906	-1.16747	1.9003	2.88276	2.68933
Unknown	NA	NA	NA	corr	1985	neg	-0.233622	-0.95232	-0.776573	0.12585	2.56284	1.21069
Unknown	NA	NA	NA	corr	4648	neg	2.7563	2.50508	2.0633	2.27945	1.66139	3.0342
Unknown	NA	NA	NA	corr98	2624	neg	-0.723694	-1.81731	-1.82288	0.973441	2.04851	3.12299
Unknown	NA	NA	NA	corr	2517	neg	0.0606717	-0.11631	-0.434254	0.0352331	0.226744	0.469819
Unknown	NA	NA	NA	corr	992	neg	0.467093	-0.345601	-0.195595	0.092462	0.488138	0.183241
Unknown	NA	NA	NA	corr92	1122	neg	0.171173	0.308175	0.505535	0.16989	1.14805	2.33374
Unknown	NA	NA	NA	corr	1943	pos	-0.0358137	0.0681825	1.07446	0.162657	0.0423662	0.270693
Unknown	NA	NA	NA	corr	335	pos	2.15263	2.67378	3.31106	2.9841	4.73187	3.44434
Unknown	NA	NA	NA	corr98	1488	neg	-0.832365	-1.63729	-1.70215	1.12484	2.24861	2.64572
Unknown	NA	NA	NA	corr	6553	pos	0.00147409	-0.0476688	-0.0237328	0.0438529	0.378548	0.132361
Unknown	NA	NA	NA	corr63	956	pos	1.29111	1.46957	1.34676	2.30836	2.7525	2.22899
Unknown	NA	NA	NA	corr	1590	pos	0.176807	0.149398	0.312698	0.265852	0.171774	0.491226
Unknown	NA	NA	NA	corr	14320	pos	0.609207	-0.900326	-0.817482	0.526998	1.18015	0.461109
Unknown	NA	NA	NA	corr77	1861	pos	-0.197336	-0.127518	0.320267	0.496261	0.703251	0.182522
Unknown	NA	NA	NA	corr73	1648	pos	-0.126237	-0.137276	-0.112419	0.356688	0.42368	0.240988
Unknown	NA	NA	NA	corr	677	pos	4.21543	3.05524	2.9131	1.48179	1.9428	1.89705
Unknown	NA	NA	NA	corr19	37	neg	0.182019	0.829727	0.60006	0.751668	0.524625	1.98095
Unknown	NA	NA	NA	corr	3088	neg	-0.028875	0.769095	0.91003	0.0794109	1.0522	1.28185
Unknown	NA	NA	NA	corr382	206	pos	-0.0445611	-0.370517	-0.235772	0.131569	1.36999	1.34531
Unknown	NA	NA	NA	corr72	592	pos	0.0250042	-0.213066	-0.199973	0.248374	0.855196	0.73305
Unknown	NA	NA	NA	corr	106	pos	0.141753	0.184212	0.246109	0.495202	1.02715	2.34734
Unknown	NA	NA	NA	corr175	4676	neg	-0.0456196	-0.055716	-0.186994	0.445499	0.576656	1.06074
Unknown	NA	NA	NA	corr12	1577	neg	0.0571087	0.845369	1.27215	0.369039	1.13056	1.7448
Unknown	NA	NA	NA	corr	1199	pos	0.175209	1.27453	1.15533	0.506088	0.859869	1.17942
Unknown	NA	NA	NA	corr135	1611	neg	-0.798341	-0.442307	-0.94837	1.03636	0.379502	0.960334
Unknown	NA	NA	NA	corr	2504	neg	-0.148646	-0.364891	0.714312	0.468341	0.91027	0.177712
Unknown	NA	NA	NA	corr	959	neg	0.107107	0.32519	0.929198	0.233018	0.491889	1.12085
Unknown	NA	NA	NA	corr	1417	pos	0.231711	-0.0455973	0.880225	0.26929	0.0225749	0.571205
Unknown	NA	NA	NA	corr123	3790	pos	0.0382401	-0.102168	-0.34682	0.105219	0.390357	1.09416
Unknown	NA	NA	NA	corr188	4200	pos	0.0423574	-0.0181173	-0.196089	0.133713	0.111854	0.551346
Unknown	NA	NA	NA	corr	302	neg	0.427693	-0.684094	-0.363297	0.894374	0.993742	0.419393
Unknown	NA	NA	NA	corr86	2385	neg	-0.39162	-2.05394	-1.62647	0.583282	1.9012	1.93106
Unknown	NA	NA	NA	corr	4763	pos	0.183061	-0.140696	-0.48789	0.253289	0.200163	1.1854
Unknown	NA	NA	NA	corr	4804	neg	-0.129084	0.194459	-0.082118	0.581844	0.169336	0.17384
Unknown	NA	NA	NA	corr156	3479	pos	-0.0415628	-0.134564	0.0332889	0.124922	0.622927	0.00544656
Unknown	NA	NA	NA	corr	2486	neg	-0.637237	-0.793454	-0.705503	1.33582	1.55676	0.389662
Unknown	NA	NA	NA	corr	561	neg	-0.293656	0.0795114	0.540387	0.162091	0.222352	0.768584
Unknown	NA	NA	NA	corr	996	neg	0.0193302	0.00804294	-0.5532	0.103015	0.0185789	1.1365
Unknown	NA	NA	NA	corr	605	neg	0.471848	-0.213623	-0.0146143	0.903445	0.510835	0.00870265
Unknown	NA	NA	NA	corr	2071	neg	-0.559563	-1.55449	-1.19282	1.39309	2.22973	3.01642
Unknown	NA	NA	NA	corr	2157	neg	0.124595	-1.27484	-0.530927	0.296542	1.01076	0.571622
Unknown	NA	NA	NA	corr59	4749	neg	-0.0527913	-0.000480626	-0.680254	0.122849	0.202493	0.957586
Unknown	NA	NA	NA	corr	4502	neg	0.492522	0.213816	1.37323	0.441736	0.0316648	0.678872
Unknown	NA	NA	NA	corr	3443	neg	0.121881	-0.327533	-0.0694755	0.0151828	0.580209	0.267997
Unknown	NA	NA	NA	corr124	3627	pos	0.187454	-0.504704	-0.0459782	0.163905	0.235141	0.203823
Unknown	NA	NA	NA	corr	171	neg	0.20668	-0.440362	-0.328442	0.0597212	0.578222	0.298567
Unknown	NA	NA	NA	corr	2066	neg	-0.0881309	0.295201	0.767519	0.160657	0.505057	0.590683
Unknown	NA	NA	NA	corr160	1935	pos	-0.148921	-0.207104	-0.000171791	0.749051	0.689552	0.211951
Unknown	NA	NA	NA	corr10	524	pos	-0.0987251	-0.0376497	-0.256934	0.437542	0.108258	0.801765
Unknown	NA	NA	NA	corr	2590	pos	-0.293067	0.360402	0.835964	0.424753	1.00379	1.56066
Unknown	NA	NA	NA	corr50	6098	neg	-0.178762	-0.440567	0.264664	0.156138	0.091281	0.108926
Unknown	NA	NA	NA	corr	1112	neg	0.00907048	0.972425	0.431804	0.765627	0.324744	0.0707865
Unknown	NA	NA	NA	corr	2201	pos	0.809522	0.508754	0.821751	3.58537	1.36418	1.00986
Unknown	NA	NA	NA	corr73	167	pos	-0.0899156	-0.149878	-0.0514084	0.48647	0.660213	0.144328
Unknown	NA	NA	NA	corr79	135	neg	0.154182	0.339268	0.424719	0.437218	0.93987	0.608517
Unknown	NA	NA	NA	corr	2307	neg	0.22729	0.0544253	0.410244	0.470796	0.0949465	0.495712
Unknown	NA	NA	NA	corr	2248	neg	-0.088232	-0.0194686	0.396297	0.387943	0.036348	1.55725
Unknown	NA	NA	NA	corr73	23	pos	-0.13173	-0.0921697	-0.0414212	0.554451	0.456033	0.0812026
Unknown	NA	NA	NA	corr	1519	neg	-0.231348	-0.684403	-0.558138	0.310881	1.17673	1.96105
Unknown	NA	NA	NA	corr	1789	pos	-0.157652	-0.442268	-0.179841	0.376238	1.519	0.281935
Unknown	NA	NA	NA	corr	1070	neg	-0.157989	-0.302067	0.293435	0.0947726	0.0179853	0.281352
Unknown	NA	NA	NA	corr39	2021	pos	0.532757	-1.58699	-1.72037	0.220908	1.50149	1.17308
Unknown	NA	NA	NA	corr115	3975	pos	0.0154149	-0.153605	0.155271	0.0249865	0.241116	0.354969
Unknown	NA	NA	NA	corr79	484	neg	0.164917	0.365215	0.455525	0.488781	1.04553	0.584029
Unknown	NA	NA	NA	corr20	744	neg	-0.990042	-1.34989	-1.17936	4.5042	2.75758	2.49105
Unknown	NA	NA	NA	corr86	2273	pos	0.344953	0.069011	-0.663136	0.69606	0.0138062	1.47635
Unknown	NA	NA	NA	corr175	771	neg	-0.104896	-0.114229	-0.0973108	1.25425	0.666315	0.352067
Unknown	NA	NA	NA	corr	1147	neg	0.899183	0.43036	1.54892	0.886495	0.632744	1.12686
Unknown	NA	NA	NA	corr73	3354	neg	-0.0279114	-1.14525	-0.24517	0.0459335	1.71085	0.0730108
Unknown	NA	NA	NA	corr	1877	neg	0.148358	0.145541	-0.039928	0.257129	0.546329	0.122911
Unknown	NA	NA	NA	corr143	4504	pos	-0.0468503	0.0785902	-0.0676263	0.253163	0.0722695	0.412449
Unknown	NA	NA	NA	corr27	993	neg	-0.645638	-0.819532	-1.06689	1.56392	2.26434	1.35149
Unknown	NA	NA	NA	corr12	446	neg	-0.0419502	0.0550113	0.318357	0.246675	0.00551288	0.997166
Unknown	NA	NA	NA	corr	412	pos	0.0871156	-0.959728	-0.261999	0.0264868	0.79801	0.22543
Unknown	NA	NA	NA	corr108	4712	neg	-0.503686	-0.312235	-0.0556051	1.24654	0.888856	0.072508
Unknown	NA	NA	NA	corr40	3513	pos	-0.049882	0.334379	0.69917	0.300577	0.721272	0.306194
Unknown	NA	NA	NA	corr388	706	pos	-0.116878	-0.134734	-0.0153855	0.567952	0.783614	0.0507373
Unknown	NA	NA	NA	corr132	5497	neg	-0.0177836	-0.0654602	-0.356455	0.0260958	0.191638	0.908374
Unknown	NA	NA	NA	corr34	662	pos	0.0484272	-0.154733	-0.0715813	0.0396378	0.916747	0.68079
Unknown	NA	NA	NA	corr	1807	neg	-0.000737664	1.30261	1.67731	0.0233935	1.77794	1.33512
Unknown	NA	NA	NA	corr	8497	pos	-0.354535	-0.354517	-0.466246	0.793944	1.01135	1.41506
Unknown	NA	NA	NA	corr	551	neg	0.28419	2.31916	1.88327	0.212445	3.12868	2.20403
Unknown	NA	NA	NA	corr	5706	neg	-0.657576	-0.257653	0.0532688	0.996287	0.0433158	0.003922
Unknown	NA	NA	NA	corr	331	neg	-0.431311	0.503195	0.651342	0.680991	0.835599	0.932519
Unknown	NA	NA	NA	corr	3703	pos	-0.23786	0.103289	-0.328171	1.11032	0.344392	0.178617
Unknown	NA	NA	NA	corr	1776	neg	0.311784	0.146726	-0.175045	0.521609	0.132501	1.10633
Unknown	NA	NA	NA	corr383	527	pos	-0.124849	-0.399153	-0.234759	0.36123	1.49486	1.1659
Unknown	NA	NA	NA	corr92	1571	neg	-0.242151	-0.382399	-0.546928	0.305253	0.557752	1.27037
Unknown	NA	NA	NA	corr15	2362	neg	-0.0024181	-0.0173716	0.252705	0.0620696	0.0186233	0.807683
Unknown	NA	NA	NA	corr	724	neg	0.269271	-0.562144	-0.984889	0.133333	0.70515	0.488325
Unknown	NA	NA	NA	corr	2545	neg	0.0174329	0.0413876	-0.0498532	0.136602	0.168567	0.0911297
Unknown	NA	NA	NA	corr179	4863	neg	0.21541	0.564759	0.303893	1.05819	2.81948	2.12868
Unknown	NA	NA	NA	corr42	727	neg	-0.649241	-0.318305	-0.351126	1.08707	0.510634	0.559943
Unknown	NA	NA	NA	corr132	4491	neg	-0.0566481	-0.0677321	-0.385958	0.0538177	0.190606	0.965933
Unknown	NA	NA	NA	corr	1427	neg	0.455725	1.19494	1.02141	0.607844	0.849	1.79262
Unknown	NA	NA	NA	corr55	1143	pos	-0.177231	0.0597686	0.0667223	1.66635	0.134286	0.173482
Unknown	NA	NA	NA	corr60	2373	neg	0.124938	0.0636944	-0.0380912	0.125064	0.314998	0.110372
Unknown	NA	NA	NA	corr	997	neg	-0.158124	0.0243746	-0.415419	0.442852	0.038377	0.93173
Unknown	NA	NA	NA	corr	1385	neg	0.192604	0.401834	0.380701	0.684564	0.875917	1.07785
Unknown	NA	NA	NA	corr	370	neg	0.59411	0.531401	1.34647	0.813471	0.80788	1.27587
Unknown	NA	NA	NA	corr	1511	neg	-1.25864	-2.83892	-2.48152	3.57525	2.88729	2.29326
Unknown	NA	NA	NA	corr	891	neg	-0.196097	-0.399513	0.356784	0.228229	1.4476	0.294071
Unknown	NA	NA	NA	corr	3630	neg	-0.537205	-0.891131	-0.530609	0.897134	2.72419	0.435915
Unknown	NA	NA	NA	corr	9295	pos	-0.51131	-0.508935	0.0193044	0.289398	1.22198	0.0583666
Unknown	NA	NA	NA	corr	1479	neg	-0.504834	-1.57209	-2.1956	1.69585	2.61845	1.93929
Unknown	NA	NA	NA	corr	4848	neg	-0.42296	-0.696296	-0.71793	0.714741	1.35639	1.12546
Unknown	NA	NA	NA	corr19	99	neg	0.193137	0.931339	0.622767	0.770223	0.660254	2.17414
Unknown	NA	NA	NA	corr	3147	pos	-0.244397	-0.0228538	-0.0672388	0.242945	0.0297909	0.273471
Unknown	NA	NA	NA	corr113	7092	neg	-0.783067	-1.31703	-0.886447	0.826061	2.21226	0.950094
Unknown	NA	NA	NA	corr	1144	neg	0.0634313	-0.595623	-0.775303	0.177512	0.78632	1.52469
Unknown	NA	NA	NA	corr35	2159	neg	-0.58326	-1.10006	-1.30187	1.32229	2.05676	1.56405
Unknown	NA	NA	NA	corr24	2330	neg	0.291225	0.151776	-0.900062	0.488457	0.108967	0.0141614
Unknown	NA	NA	NA	corr	5648	neg	-0.0582739	0.410917	0.401833	0.229884	0.42217	0.862675
Unknown	NA	NA	NA	corr	1440	pos	0.126428	0.119107	0.120891	0.368814	0.227035	0.168191
Unknown	NA	NA	NA	corr	2809	neg	-0.265625	-0.307033	0.121504	0.219071	0.0531385	0.0700001
Unknown	NA	NA	NA	corr132	2204	neg	0.128306	-0.109319	-0.11965	0.14857	0.491831	0.133545
Unknown	NA	NA	NA	corr	1990	pos	0.215453	0.115918	0.866413	0.0753043	0.000575288	0.669896
Unknown	NA	NA	NA	corr	2509	neg	-0.470352	-1.50777	-1.23905	1.54419	2.45964	3.3994
Unknown	NA	NA	NA	corr	475	neg	0.0254286	-0.00433264	0.0849324	0.0715501	0.0138955	0.0300473
Unknown	NA	NA	NA	corr	3403	pos	-0.47385	0.0387032	0.0397872	0.488603	0.0434835	0.194092
Unknown	NA	NA	NA	corr	2089	neg	-0.314993	-1.13001	-1.69299	1.2683	1.60603	1.4197
Unknown	NA	NA	NA	corr156	4971	pos	0.000681301	-0.0959608	-0.301736	0.0728514	0.291668	0.740356
Unknown	NA	NA	NA	corr175	1473	neg	-0.0847334	-0.418854	-0.240221	0.508259	1.82832	0.419146
Unknown	NA	NA	NA	corr	1421	neg	0.0661415	-0.232959	0.24591	0.387683	0.305742	0.116125
Unknown	NA	NA	NA	corr93	727	pos	-0.0850983	-0.0466506	-0.310889	0.414783	0.0979668	0.993479
Unknown	NA	NA	NA	corr79	2117	neg	0.0705524	0.158967	0.40224	0.191333	0.415678	0.473511
Unknown	NA	NA	NA	corr176	2972	pos	0.326817	0.568847	0.256775	1.85464	2.7418	1.23899
Unknown	NA	NA	NA	corr	7776	pos	0.120672	-0.297092	-0.438522	0.230891	0.741658	0.867539
Unknown	NA	NA	NA	corr	4996	pos	-0.217168	-0.129252	0.0137155	0.493376	0.3461	0.334238
Unknown	NA	NA	NA	corr12	1545	neg	0.147047	-0.538147	0.0726877	0.0610207	0.750527	0.0294946
Unknown	NA	NA	NA	corr	5005	neg	-0.500125	-0.0757363	-0.314187	0.558921	0.334145	0.263558
Unknown	NA	NA	NA	corr144	1371	neg	1.44377	2.11207	1.79394	1.51925	3.16629	1.51019
Unknown	NA	NA	NA	corr	1316	neg	-0.1512	-0.548345	-0.713585	0.2206	1.0057	2.55563
Unknown	NA	NA	NA	corr109	2988	pos	0.420243	-1.04342	-1.07096	0.425803	1.75293	1.56676
Unknown	NA	NA	NA	corr	1652	neg	-0.178154	-0.71016	-0.796063	0.700752	0.422728	1.86432
Unknown	NA	NA	NA	corr115	1317	neg	0.359018	-0.50182	-0.212212	0.552054	0.459418	0.107339
Unknown	NA	NA	NA	corr	1227	pos	0.276075	0.730389	0.271052	0.54814	0.0272297	0.0954688
Unknown	NA	NA	NA	corr	467	neg	-0.324597	0.620065	1.33329	0.382525	0.451979	1.39166
Unknown	NA	NA	NA	corr160	1888	pos	-0.129949	-0.219597	0.0997775	0.165285	1.11749	0.0291636
Unknown	NA	NA	NA	corr	2997	pos	0.384757	-0.999344	-1.14446	0.139051	1.03923	1.75574
Unknown	NA	NA	NA	corr79	498	neg	0.0632131	-0.0911777	-0.0405297	0.542447	0.186231	0.0497829
Unknown	NA	NA	NA	corr390	954	pos	-0.034721	-0.148449	0.00314855	0.202824	0.930168	0.0130309
Unknown	NA	NA	NA	corr	2245	neg	-1.18186	-0.514054	-0.277134	1.85319	1.26767	0.372882
Unknown	NA	NA	NA	corr131	5016	neg	0.387201	0.355777	-0.232811	0.45684	0.185436	0.789768
Unknown	NA	NA	NA	corr	2714	neg	-0.282982	-0.336761	-0.326837	0.474476	0.77607	0.519467
Unknown	NA	NA	NA	corr	4105	pos	-0.498584	0.537878	0.994756	1.53957	0.407198	0.280117
Unknown	NA	NA	NA	corr253	2084	pos	2.25143	2.67523	2.13188	2.28739	1.8744	4.24859
Unknown	NA	NA	NA	corr64	3446	neg	0.24106	-0.877822	-1.32004	0.184925	1.4996	2.24391
Unknown	NA	NA	NA	corr	3824	neg	-0.362508	-0.486957	0.578176	0.343538	0.95691	0.181908
Unknown	NA	NA	NA	corr86	2305	pos	0.217099	0.430872	-0.85723	0.435552	0.449092	1.03148
Unknown	NA	NA	NA	corr176	3543	pos	-0.0812145	0.3089	0.252937	0.778107	1.90275	0.897587
Unknown	NA	NA	NA	corr48	1738	pos	0.401853	1.36654	-0.549205	0.104789	0.852904	0.684753
Unknown	NA	NA	NA	corr	3316	pos	0.133465	0.344206	0.0980929	0.671478	0.119436	0.228215
Unknown	NA	NA	NA	corr	1817	pos	-0.180118	-0.3962	-0.0756888	0.239256	0.843029	0.244206
Unknown	NA	NA	NA	corr113	1236	neg	-0.180735	-0.285955	0.365409	0.403841	0.917414	0.171611
Unknown	NA	NA	NA	corr	1984	neg	0.102002	-0.367642	0.173243	0.283797	0.821618	0.165617
Unknown	NA	NA	NA	corr15	2683	neg	0.00837369	0.0586289	0.317853	0.0909827	0.250928	0.912772
Unknown	NA	NA	NA	corr108	1045	neg	-0.29286	-0.285001	-0.0725595	0.80638	0.998392	0.225347
Unknown	NA	NA	NA	corr	6437	pos	0.212301	0.301999	-0.0139002	0.420616	0.673965	0.0267395
Unknown	NA	NA	NA	corr144	2018	neg	1.31199	1.90899	1.81544	1.38432	2.8351	1.75509
Unknown	NA	NA	NA	corr	2097	pos	0.122738	0.273695	0.328499	0.356594	1.81071	0.556227
Unknown	NA	NA	NA	corr103	1185	neg	-0.463396	-1.11943	-0.880998	1.77931	2.33073	3.19863
Unknown	NA	NA	NA	corr79	1230	neg	0.0366699	0.111304	0.328965	0.111691	0.351591	0.450273
Unknown	NA	NA	NA	corr	2360	neg	-0.451581	-0.464409	-0.260231	0.0538737	0.541554	0.48261
Unknown	NA	NA	NA	corr	1097	neg	-0.0428338	-0.108993	-0.151384	0.207287	0.822254	1.02114
Unknown	NA	NA	NA	corr	592	neg	-0.171686	-1.22163	-1.15099	0.272401	1.29895	0.516227
Unknown	NA	NA	NA	corr	2956	neg	0.254372	-0.663632	-0.329603	0.531319	0.810816	0.549023
Unknown	NA	NA	NA	corr92	2599	pos	-0.189483	0.0568276	-0.0168998	0.279781	0.0120296	0.0894071
Unknown	NA	NA	NA	corr	3046	neg	-0.495802	-0.475259	-0.0363685	0.926602	1.12304	0.208527
Unknown	NA	NA	NA	corr	2752	neg	0.474861	-0.311301	-0.0643744	0.102066	0.199824	0.138114
Unknown	NA	NA	NA	corr	294	neg	-0.281704	0.611729	1.20878	0.182136	0.376049	2.36042
Unknown	NA	NA	NA	corr79	190	neg	0.064724	0.0846762	0.331088	0.201873	0.230285	0.535883
Unknown	NA	NA	NA	corr209	2777	pos	0.237488	0.0823113	0.476829	0.112885	0.370151	1.40758
Unknown	NA	NA	NA	corr	4146	pos	0.0867634	-0.0979213	-0.0757132	0.346079	0.505758	0.642794
Unknown	NA	NA	NA	corr	2790	neg	-0.0109353	0.100183	-0.0019726	0.132131	0.356624	0.105762
Unknown	NA	NA	NA	corr34	2927	neg	-0.0467375	-0.722372	-0.273481	0.561607	0.114999	0.38988
Unknown	NA	NA	NA	corr	2665	pos	0.248438	0.00666866	-0.54409	0.170124	0.341268	1.15471
Unknown	NA	NA	NA	corr87	588	neg	-1.90407	-2.5992	-2.65602	2.60572	1.99766	1.37057
Unknown	NA	NA	NA	corr136	5197	pos	0.0585204	-0.00704127	-0.158444	0.240971	0.122409	0.640267
Unknown	NA	NA	NA	corr144	2602	neg	1.47925	2.02011	1.73207	1.52732	3.04499	1.15671
Unknown	NA	NA	NA	corr16	182	pos	-0.0704975	-0.0243639	0.0547157	0.274265	0.106151	0.407009
Unknown	NA	NA	NA	corr109	2731	pos	-0.00599014	-0.740274	-0.931538	0.118055	1.67307	1.50517
Unknown	NA	NA	NA	corr	7509	pos	0.193472	0.0545746	0.195416	0.0396083	0.0251495	0.0286407
Unknown	NA	NA	NA	corr108	721	neg	-0.350745	-0.990016	-1.1836	1.05618	1.8885	1.71011
Unknown	NA	NA	NA	corr	3424	pos	0.193431	0.329356	-0.610774	0.336529	0.46352	1.26503
Unknown	NA	NA	NA	corr12	1224	neg	0.00346468	-0.148853	-0.151145	0.0287545	0.228982	0.313189
Unknown	NA	NA	NA	corr	2903	neg	-0.106643	-0.0472747	-0.288393	0.165572	0.0745948	0.776054
Unknown	NA	NA	NA	corr	2779	pos	-0.231654	-0.151896	-0.0349786	0.808199	0.747989	0.144563
Unknown	NA	NA	NA	corr123	4278	pos	-0.0374797	-0.148447	-0.271456	0.214599	0.648035	0.810592
Unknown	NA	NA	NA	corr	2758	neg	-0.402877	-0.348326	0.622245	0.32284	0.909519	0.220962
Unknown	NA	NA	NA	corr	1267	pos	-0.0562185	-0.0949491	-0.0501236	0.212118	0.512805	0.404546
Unknown	NA	NA	NA	corr99	889	neg	0.103908	-0.0865535	-0.0973587	0.492385	0.168716	0.078631
Unknown	NA	NA	NA	corr143	4020	pos	0.0719988	-0.125857	-0.270948	0.12088	0.00278583	0.711594
Unknown	NA	NA	NA	corr	11283	pos	2.81631	2.61786	3.58275	2.67337	1.97815	2.26289
Unknown	NA	NA	NA	corr130	251	neg	-0.117659	0.0760872	0.416984	0.66712	0.116582	0.991836
Unknown	NA	NA	NA	corr113	1618	neg	-0.191683	-0.326219	0.516162	0.235957	0.974106	0.140602
Unknown	NA	NA	NA	corr	2543	neg	-0.109318	0.349806	0.195974	0.113309	1.73013	0.221822
Unknown	NA	NA	NA	corr	4368	pos	-0.890681	0.2687	0.670869	0.917587	0.289504	0.402909
Unknown	NA	NA	NA	corr58	1849	pos	-0.0942833	-0.0241654	-0.159817	0.440509	0.437135	0.738678
Unknown	NA	NA	NA	corr	5522	neg	-0.497843	-0.513994	-0.135429	0.690627	2.07732	0.498315
Unknown	NA	NA	NA	corr176	9317	pos	0.177155	0.34253	0.410975	1.33066	1.88898	2.36431
Unknown	NA	NA	NA	corr113	1596	pos	0.109244	-0.442561	-0.229303	0.0761797	0.24794	0.478968
Unknown	NA	NA	NA	corr	1062	pos	0.179233	0.44246	0.723582	0.437523	0.0629641	1.15714
Unknown	NA	NA	NA	corr140	2976	neg	-0.61393	-0.192492	0.161001	1.35488	0.462507	0.122567
Unknown	NA	NA	NA	corr	600	pos	-0.0496984	-0.349556	-0.48225	0.0478901	0.647139	0.555333
Unknown	NA	NA	NA	corr364	3415	pos	-0.270124	-0.129911	0.140975	1.48382	0.293424	0.667788
Unknown	NA	NA	NA	corr	511	neg	-0.077407	0.0430296	-0.107685	0.76869	0.0849532	0.213026
Unknown	NA	NA	NA	corr109	1782	pos	0.278455	-1.13007	-1.11591	0.412038	1.6305	1.81155
Unknown	NA	NA	NA	corr79	806	neg	0.0170705	0.126435	0.337515	0.0157488	0.380654	0.428702
Unknown	NA	NA	NA	corr	280	neg	0.489333	0.241233	0.757934	1.12285	0.567527	0.455468
Unknown	NA	NA	NA	corr	533	neg	-0.459157	-0.381293	-0.632764	0.613802	0.56147	1.07817
Unknown	NA	NA	NA	corr19	1413	neg	0.413451	1.4243	0.81969	0.912745	0.672148	1.96497
Unknown	NA	NA	NA	corr	13596	pos	0.490691	-0.302966	-0.0606696	0.613658	0.67578	0.776635
Unknown	NA	NA	NA	corr	3310	neg	-0.40037	0.070101	0.1485	0.906823	0.137993	0.617746
Unknown	NA	NA	NA	corr	3360	pos	-0.208194	0.321887	0.228261	0.196322	0.390703	0.236581
Unknown	NA	NA	NA	corr74	2622	pos	0.0504563	-0.169566	-0.34547	0.419054	0.130298	0.156728
Unknown	NA	NA	NA	corr	2722	pos	-0.0906609	-0.230322	-0.491936	0.314019	0.672787	1.12548
Unknown	NA	NA	NA	corr	443	neg	0.173137	0.440169	0.398368	0.809797	0.875653	0.936007
Unknown	NA	NA	NA	corr12	241	neg	0.188294	-0.219012	0.0425697	0.0561814	0.425301	0.0309532
Unknown	NA	NA	NA	corr	763	pos	-0.105981	0.473378	0.162151	0.199547	0.876607	0.01528
Unknown	NA	NA	NA	corr	2184	pos	4.16499	2.99351	3.62222	2.00197	1.90506	1.95224
Unknown	NA	NA	NA	corr175	954	neg	-0.0531114	-0.0735388	-0.0878625	0.521069	0.552061	0.270264
Unknown	NA	NA	NA	corr	4516	pos	0.424326	-0.100906	-0.287546	1.006	0.0818523	0.721633
Unknown	NA	NA	NA	corr	1789	neg	-0.123253	-0.0661441	0.423888	0.0303202	0.155053	0.371582
Unknown	NA	NA	NA	corr	581	neg	-0.0302109	-0.208494	-0.277814	0.141959	0.70954	0.588484
Unknown	NA	NA	NA	corr10	256	pos	-0.109698	-0.136393	0.306235	0.220754	0.688262	0.694245
Unknown	NA	NA	NA	corr109	2838	pos	0.472789	-0.864756	-0.991165	0.434308	1.04031	1.57956
Unknown	NA	NA	NA	corr176	2408	pos	0.114981	0.542662	0.327285	0.371653	2.35511	1.17432
Unknown	NA	NA	NA	corr	1301	pos	-0.168323	-0.262337	-0.238758	0.316605	0.463044	0.00784548
Unknown	NA	NA	NA	corr	5883	neg	-0.0404358	0.220431	0.220907	0.0162477	1.04832	0.520583
Unknown	NA	NA	NA	corr79	1916	neg	0.16125	-0.0137429	0.663961	0.537158	0.191651	1.26397
Unknown	NA	NA	NA	corr	3773	pos	0.429305	0.582836	0.599069	2.12531	1.65734	1.0843
Unknown	NA	NA	NA	corr386	4507	pos	0.161132	-0.403939	0.0533169	0.48769	0.756499	0.173137
Unknown	NA	NA	NA	corr130	1507	neg	-0.0988152	0.0828183	0.444282	0.677721	0.121887	0.898568
Unknown	NA	NA	NA	corr	1570	neg	-0.252588	-0.340906	-0.191159	1.33271	1.59795	0.358998
Unknown	NA	NA	NA	corr42	233	neg	-0.680309	-0.39657	-0.436374	1.01571	0.534823	0.55687
Unknown	NA	NA	NA	corr174	4541	pos	0.566924	0.557535	0.396305	1.45837	1.16217	0.608425
[truncated: 1,747 more rows]

## Sheet: B
Name	ion adduct	annotation level	InChIKey	ion cluster	compound id	ion mode	Average(Log2(fold change from Rest))			cluster
							70% Exercise	70% Exercise+Ischemia	70%/95% Exercise
vanillic acid	[M-H]-	MS2	WKOLLVMJNQIZCI-UHFFFAOYSA-N	corr	478	neg	-2.5658	-3.92868	-4.51293	1
Methyl 3-hydroxybenzoate	[M-H]-	MS2	YKUCHDXIBAQWSF-UHFFFAOYSA-N	corr206	10	neg	-2.88727	-2.93766	-3.69258	1
Known - look up InChIKey om Pubchem for name	NA	NA	NA	corr	621	neg	-2.13674	-2.99982	-3.73264	1
NA	[M + H]+	sirius	PWYOJDOMPJUZED-UHFFFAOYSA-N	corr	718	pos	-2.44311	-2.97814	-2.35257	2
3-Hydroxylidocaine; LC-tDDA; CE30	[M+H]+	MS2	PMGUCIDDSCRAMY-UHFFFAOYSA-N	corr	1170	pos	-2.95029	-1.36398	-3.11191	2
2-Oxopentanedioic acid (alpha-Ketoglutaric acid )	[M-H]-	MS2	KPGXRSRHYNQIFN-UHFFFAOYSA-N	corr91	44	neg	-2.01032	-1.53669	-1.99423	2
Salicylic acid	[M-H]-	MS2	YGSDEFSMJLZEOE-UHFFFAOYSA-N	corr185	119	neg	-2.20336	-1.46873	-2.80998	2
5-Hydroxytryptophol	[M+H]+	MS2	KQROHCSYOGBQGJ-UHFFFAOYSA-N	corr216	364	pos	-2.05962	-1.60478	-2.71276	2
Piperidine	[M+H]+	MS2	NQRYJNQNLNOLGT-UHFFFAOYSA-N	corr207	74	pos	-2.16789	-1.59192	-2.64154	2
Lidocaine	[M+H]+	MS2	NNJVILVZKWQKPM-UHFFFAOYSA-N	corr207	1	pos	-2.18977	-1.56822	-2.65713	2
(3,5-Dihydroxythiolan-2-yl)methyl dihydrogen phosphate	[M - H]-	sirius	LISKFBQBDFDUEX-UHFFFAOYSA-N	corr58	2007	neg	-0.600084	0.213012	-1.31432	3
Piperine	[M+H]+	MS2	MXXWOMGUGJBKIW-YPCIICBESA-N	corr	1261	pos	-0.719315	-0.501108	-0.352606	3
N-Acetylglutamic acid	[M - H]-	sirius	RFMMMVDNIPUKGG-UHFFFAOYSA-N	corr127	507	neg	-0.865757	-0.441379	-0.575356	3
(4-Butoxy-2,3,5,6-tetrafluorophenyl)boronic acid	[M + H]+	sirius	ICRGYFPAGKGSJA-UHFFFAOYSA-N	corr81	1020	pos	-0.76417	-0.235155	-0.727797	3
NA	[M + H]+	sirius	RGDVNLHBCKWZDA-UHFFFAOYSA-N	corr81	211	pos	-0.747327	-0.301128	-0.959233	3
S-Formylglutathione	NA	NA	NA	corr	6911	pos	-0.502478	0.124597	-0.654548	3
L-Methionine	[M+H]+	MS2	FFEARJCKVFRZRR-BYPYZUCNSA-N	corr62	93	pos	-0.340276	-0.231058	-0.694915	3
Niacinamide	[M+H]+	MS2	DFPAKSUCGFBDDF-UHFFFAOYSA-N	corr64	16	pos	-0.521806	-0.862485	-0.886376	3
NA	[M + Na]+	sirius	GRUFZTGABLSDFG-UHFFFAOYSA-N	corr	2792	pos	-0.385621	-0.867052	-0.502515	3
Propionylcarnitine	NA	NA	NA	corr21	631	neg	-0.389267	-0.74286	-0.732945	3
(2S)-2-Azaniumyl-4-{[(1R)-2-{[(2R)-2-[(4S)-4-azaniumyl-4-carboxylatobutanamido]-2-[(carboxylatomethyl)carbamoyl]ethyl]disulfanyl}-1-[(carboxylatomethyl)carbamoyl]ethyl]carbamoyl}butanoate	[M + H]+	sirius	OCNQVBKNFGXAFY-UHFFFAOYSA-N	corr	2748	pos	-0.185709	-0.739744	-0.700118	3
Benzyl-dimethyl-octadec-9-enylazanium	[M + H]+	sirius	AAWKBLYYEHJYCW-UHFFFAOYSA-N	corr	341	pos	-0.664142	-0.727162	-0.060329	3
Benzocaine	[M+H]+	MS2	BLFLLBZGZJTVJG-UHFFFAOYSA-N	corr	537	pos	-0.270109	-0.61464	-0.0526941	3
NA	[M + H]+	sirius	GRUFZTGABLSDFG-UHFFFAOYSA-N	corr	399	pos	-0.290946	-0.790713	-0.134954	3
Ecgonine	[M+H]+	MS2	PHMBVCPLDPDESM-FKSUSPILSA-N	corr66	59	pos	-0.128121	-0.506684	-0.14426	3
L-Histidine	[M+H]+	MS2	HNDVDQJCIGZPNO-YFKPBYRVSA-N	corr382	200	pos	-0.108768	-0.363173	-0.180437	3
Gluconic acid	NA	NA	NA	corr	199	neg	-0.0377392	-0.410082	-0.0803901	3
OPHTHALMATE	[M+H]+	MS2	JCMUOFQHZLPHQP-BQBZGAKWSA-N	corr71	119	pos	-0.136477	-0.508757	-0.28911	3
NA	[M + H]+	sirius	UAKCJEHBIQEDOF-UHFFFAOYSA-M	corr	558	pos	-0.0502135	-0.521301	-0.336383	3
NA	[M + H]+	sirius	SUQWLSDRZTXODO-UHFFFAOYSA-N	corr	2350	pos	-0.0548032	-0.439498	-0.388691	3
Methyl 4-(anilinosulfonyl)-2,5-dimethyl-3-furoate	[M + H]+	sirius	BAWFJGJZGIEFAR-UHFFFAOYSA-O	corr	131	pos	-0.120977	-0.796959	-0.353824	3
NA	[M + Na]+	sirius	LOJYQMFIIJVETK-UHFFFAOYSA-N	corr	777	pos	-0.188287	-0.619924	-0.429161	3
N-[2-(3,4-Dimethoxyphenyl)ethyl]-1-[(3,4-dimethoxyphenyl)methyl]-N-methyl-3-piperidinecarboxamide	[M + H]+	sirius	CEWPGJBJGGBRQM-UHFFFAOYSA-N	corr70	836	pos	-0.55601	-1.67463	-1.03878	3
L-Glutamic acid	[M-H]-	MS2	WHUUTDBJXJRKMK-VKHMYHEASA-N	corr20	12	neg	-0.753234	-1.49593	-1.18569	3
DL-3-Aminoisobutyric acid	[M-H]-	MS2	QCHPKSFMDHPSNR-UHFFFAOYSA-N	corr20	200	neg	-0.710948	-1.47264	-1.18901	3
Norlidocaine	[M+H]+	MS2	WRMRXPASUROZGT-UHFFFAOYSA-N	corr	35	pos	-1.24499	-0.429879	-1.55179	3
NA	[M + H]+	sirius	YVCSXKPTXFIUHA-UHFFFAOYSA-O	corr	9193	pos	-1.16197	-1.12254	-1.1801	3
Methyl 4,6-O-benzylidene-.alpha.-D-glucopyranoside	[M+H-C7H12O5]+	MS2	VVSWDMJYIDBTMV-BTZLDLHRSA-N	corr13	4	pos	-0.0932649	-1.27077	-1.05934	3
4-Trimethylammoniobutanoate	[M + Na]+	sirius	GBVSNIYQERCVHL-UHFFFAOYSA-N	corr	686	pos	0.251581	-1.52873	-0.817473	3
5'-O-[Hydroxy(Phenylacetyl)phosphoryl]adenosine	[M - H]-	sirius	VUKDZGAUWUDQRZ-XKLVTHTNSA-N	corr153	36	neg	0.107338	-1.81613	-0.957541	3
5'-O-[Hydroxy(Phenylacetyl)phosphoryl]adenosine	[M - H]-	sirius	VUKDZGAUWUDQRZ-XKLVTHTNSA-N	corr160	42	neg	0.294161	-1.86058	-0.833582	3
DL-Glutamine	[M + Na]+	sirius	ASMNIDORQILGQG-UHFFFAOYSA-N	corr109	1279	pos	0.433625	-0.747759	-1.28856	3
1H-Benzotriazole-1-carboxaldehyde	[M + H]+	sirius	NICZNHOZZKORAS-UHFFFAOYSA-N	corr109	1516	pos	0.49342	-0.864268	-1.5297	3
NA	[M + H]+	sirius	GZMGURHESUNIEZ-UHFFFAOYSA-N	corr	472	pos	0.0263384	-0.708458	-0.425619	3
FRUCTOSE 1,6-BIPHOSPHATE	[M-H]-	MS2	RNBGYGVWRKECFJ-VRPWFDPXSA-N	corr131	14	neg	0.102926	-0.723399	-0.483847	3
NA	[M + H]+	sirius	WEZFTRRKANXKSU-UHFFFAOYSA-N	corr86	258	pos	0.147469	-0.70127	-0.619088	3
D-Fructose 1,6-bisphosphate	[M+H-H2O]+	MS2	RNBGYGVWRKECFJ-ARQDHWQXSA-N	corr86	126	pos	0.196282	-0.824741	-0.648992	3
2-(3-(2-Chloro-5-(trifluoromethoxy)phenyl)-3-azaspiro[5.5]undecan-9-yl)acetic acid	[M - H]-	sirius	WUJVPELCYCESAP-UHFFFAOYSA-N	corr	225	neg	0.0801648	-0.847592	-0.622768	3
NA	[M + H]+	sirius	GDDBIAMRTVTOBL-UHFFFAOYSA-N	corr109	1981	pos	0.184173	-0.988723	-0.797511	3
NA	[M + H]+	sirius	PFZDMEPJWILMNI-UHFFFAOYSA-N	corr86	567	pos	0.414534	-0.993994	-0.588505	3
N-(9-Oxodecyl)acetamide	[M + Na]+	sirius	BPJPCVRJAVFDHM-UHFFFAOYSA-N	corr	2417	pos	0.750918	-0.963296	-0.802535	3
CID 107739	[M + Na]+	sirius	AHLQDZCJPCLDJM-UHFFFAOYSA-N	corr109	1672	pos	0.46097	-1.01283	-0.9378	3
NA	[M + H]+	sirius	IHSPMDXQWYKHOA-UHFFFAOYSA-N	corr	463	pos	-0.82035	0.323858	1.24237	4
Hypoxanthine	[M+H]+	MS2	FDGQSTZJBFJUBT-UHFFFAOYSA-N	corr103	42	pos	-0.588086	1.33276	0.444542	4
Inosine	[M-H]-	MS2	UGQMRVRMYYASKQ-KQYNXXCUSA-N	corr155	23	neg	-0.797792	1.51409	0.596112	4
Inosine	[M+Na]+	MS2	UGQMRVRMYYASKQ-KQYNXXCUSA-N	corr103	775	pos	-1.02088	1.34169	0.467322	4
Hypoxanthine	[M+H]+	MS2	FDGQSTZJBFJUBT-UHFFFAOYSA-N	corr	53	pos	-0.141343	1.31343	0.284215	4
Cytidine	[M+H]+	MS2	UHDGCWIWMRVCDJ-XVFCMESISA-N	corr	562	pos	-0.589454	1.01457	-0.073047	4
Guanosine	[M+H]+	MS2	NYHBQMYGNKIUIF-UUOKFMHZSA-N	corr	1246	pos	-1.37214	0.873252	-0.1721	4
Vanillin-4-sulfate	[M-H]-	MS2	OUIKMDRGUNIXSP-UHFFFAOYSA-N	corr	472	neg	-0.855794	0.432005	-0.441196	4
1,3-Dicyclohexylurea	[M+H]+	MS2	ADFXKUOMJKEIND-UHFFFAOYSA-N	corr	544	pos	-1.11884	0.0448148	-0.123104	4
Hydroxy-L-valine	NA	NA	NA	corr35	65	neg	-0.425665	0.439055	-0.192307	4
Adenosine 5'-monophosphate	[M+H]+	MS2	UDMBCSSLTHHNCD-KQYNXXCUSA-N	corr	178	pos	-0.386432	0.664357	-0.301074	4
(3,5-Dihydroxythiolan-2-yl)methyl dihydrogen phosphate	[M - H]-	sirius	LISKFBQBDFDUEX-UHFFFAOYSA-N	corr	3306	neg	-0.188372	0.255509	-0.438007	4
L-Methionine S-oxide	NA	NA	NA	corr	2030	pos	-0.167169	0.386619	-0.184267	4
DL-Dipalmitoyllecithin	[M + H]+	sirius	ARFHIAQFJWUCFH-UHFFFAOYSA-N	corr	1163	pos	-0.260714	0.257571	-0.270278	4
Adenosine diphosphate	[M-H]-	MS2	XTWYTFMLZFPYCI-KQYNXXCUSA-N	corr71	66	neg	-0.438635	0.409442	0.435379	4
NA	[M + Na]+	sirius	XTWYTFMLZFPYCI-UHFFFAOYSA-N	corr43	1619	pos	-0.550054	0.380541	0.39981	4
Hydroxy-L-valine	NA	NA	NA	corr158	117	neg	-0.373939	0.662289	0.165276	4
12-Amino-7-oxododecanoic acid	[M - H]-	sirius	ZYUIIFJKSLWWHG-UHFFFAOYSA-N	corr	235	neg	-0.0678549	0.504622	0.276627	4
NA	[M + H]+	sirius	YKHZGLKQBYTRHO-UHFFFAOYSA-N	corr271	347	pos	-0.0977805	0.488583	0.211833	4
NA	[M + H]+	sirius	HSQIYOPBCOPMSS-UHFFFAOYSA-N	corr	192	pos	0.0491614	0.22785	0.312304	5
L-Glutamine	[M+Na]+	MS2	ZDXPYRJPNDTMRX-GSVOUGTGSA-N	corr4	80	pos	0.0125227	0.318672	0.301653	5
Fumaric acid; LC-tDDA; CE10	[M-H]-	MS2	VZCYOOQTPOCHFL-OWOJBTEDSA-N	corr130	29	neg	0.00981181	0.294115	0.393397	5
NA	[M + Na]+	sirius	KMMZQXVFKBCFRP-UHFFFAOYSA-N	corr	1136	pos	0.128581	0.38995	0.30574	5
N-Methyltryptophan	[M+H-CH3NH2]+	MS2	CZCIKBSVHDNIDH-NSHDSACASA-N	corr176	88	pos	0.176359	0.422517	0.307617	5
L-Tryptophan	[M+H]+	MS2	QIVBCDIJIAJPQS-UHFFFAOYSA-N	corr176	71	pos	0.183819	0.440703	0.253598	5
(S)-MALATE	[M-H]-	MS2	BJEPYKJPYRNKOW-REOHCLBHSA-N	corr79	11	neg	0.12758	0.342216	0.41542	5
NA	[M + H]+	sirius	DTYRWULXBWFUDY-UHFFFAOYSA-N	corr	142	pos	0.202071	0.389318	0.510394	5
NA	[M + H]+	sirius	HXMDVGZMAUBCHH-UHFFFAOYSA-N	corr	824	pos	0.744855	0.832614	0.301389	5
Glycerophosphocholine	[M+Na]+	MS2	SUHOQUVVVLNYQR-MRVPVSSYSA-N	corr4	99	pos	0.357047	0.518894	0.660133	5
NA	[M + H]+	sirius	NXJAXUYOQLTISD-UHFFFAOYSA-O	corr138	1138	pos	0.351008	0.488035	0.762463	5
NA	[M + H]+	sirius	VYEONLJQPYRKAN-UHFFFAOYSA-O	corr174	96	pos	0.408652	0.373251	0.396316	5
NA	[M + H]+	sirius	NLZVTPYXYXMCIP-UHFFFAOYSA-N	corr	697	pos	0.392902	0.316325	0.391715	5
sn-Glycero-3-phosphocholine	[M]+	MS2	SUHOQUVVVLNYQR-MRVPVSSYSA-O	corr	10	pos	0.290951	0.132653	0.543321	5
NA	[M + H]+	sirius	HAEVNYBCYZZDFL-UHFFFAOYSA-O	corr	190	pos	0.545279	0.125082	0.553815	5
NA	[M + H]+	sirius	ZCNYWXQQIZLTIM-UHFFFAOYSA-N	corr	2039	pos	1.05631	-0.750478	0.154063	5
D-Glucose-6-phosphate	[M-H]-	MS2	NBSCHQHZLSJFNQ-GASJEMHNSA-N	corr	34	neg	0.291939	-0.758732	-0.0740236	5
Ethyl 5-(acetyloxy)-6-bromo-2-methyl-1-benzofuran-3-carboxylate	[M + H]+	sirius	ASUCSHXLTWZYBA-UHFFFAOYSA-N	corr109	3225	pos	0.578339	-1.0313	-0.0434219	5
Decanoyl-L-Carnitine	NA	NA	NA	corr	110	neg	0.596863	-0.802749	0.263483	5
L-Carnosine	[M+H-NH3]+	MS2	CQOVPNPJLQNMDC-ZETCQYMHSA-N	corr4	331	pos	0.295291	-0.279217	-0.156417	5
L-Carnosine	[M+H]+	MS2	CQOVPNPJLQNMDC-ZETCQYMHSA-N	corr4	17	pos	0.261925	-0.273305	-0.139388	5
6-Hydroxyindolelactate	NA	NA	NA	corr	5665	pos	0.139704	-0.435327	-0.0140595	5
L-Sorbose	[M-H]-	MS2	BJHIKXHVCXFQLS-OTWZMJIISA-N	corr	143	neg	0.275178	-0.284468	0.00328967	5
D-(-)-Quinic acid	[M-H]-	MS2	AAWZDTNXLSGCEK-WYWMIBKRSA-N	corr	301	neg	0.181404	-0.344928	-0.061218	5
CREATININE	[M-H]-	MS2	DDRJAANPRJIHGJ-UHFFFAOYSA-N	corr47	79	neg	0.172229	-0.260537	-0.0626671	5
NA	[M + Na]+	sirius	DVEIDGKSJOJJJU-UHFFFAOYSA-N	corr15	145	pos	0.494765	-0.292232	-0.10418	5
NA	[M + H]+	sirius	ZNYRFEPBTVGZDN-UHFFFAOYSA-N	corr187	1325	pos	0.315699	-0.364802	0.18888	5
2-Buten-1-ol,2-methyl-4-(1H-purin-6-ylamino)-	[M + H]+	sirius	MSLTYEXLEBVFLN-UHFFFAOYSA-N	corr	40	pos	0.320898	-0.50784	0.101242	5
N-Acetylhistidine	[M+H]+	MS2	KBOJOGQFRVVWBH-ZETCQYMHSA-N	corr4	60	pos	0.358124	-0.433202	-0.00019078	5
L-Histidine	[M+H]+	MS2	HNDVDQJCIGZPNO-YFKPBYRVSA-N	corr4	55	pos	0.38737	-0.373009	0.061794	5
2-Hydroxy-3-(1H-imidazol-5-yl)propanoic acid	[M - H]-	sirius	ACZFBYCNAVEFLC-UHFFFAOYSA-N	corr	124	neg	0.432476	-0.419247	0.499166	5
Glyceric acid	[M - H]-	sirius	RBNPOMFGQQGHHO-UHFFFAOYSA-N	corr	376	neg	0.445735	-0.148288	0.284724	5
NA	[M + H]+	sirius	VZSTVUJXUYNIOQ-UHFFFAOYSA-N	corr	36	pos	0.222443	-0.17355	0.151207	5
NA	[M + H]+	sirius	YPHPEHMXOYTEQG-UHFFFAOYSA-N	corr	791	pos	0.221015	-0.119318	0.211377	5
3,4-Methylenedioxyamphetamine	[M+H]+	MS2	NGBBVGZWCFBOGO-UHFFFAOYSA-N	corr	959	pos	0.232772	-0.0858124	0.22643	5
NA	[M + H]+	sirius	RHGKLRLOHDJJDR-UHFFFAOYSA-N	corr	279	pos	0.21955	-0.0671729	0.197386	5
(3-Carboxy-2-oct-2-enoyloxypropyl)-trimethylazanium	[M + H]+	sirius	RQRUZNUTVQRNAU-UHFFFAOYSA-N	corr48	270	pos	0.76306	1.20418	-1.28663	5
NA	[M + H]+	sirius	GGCPAZJYAXHGMU-UHFFFAOYSA-N	corr	741	pos	0.376814	0.381565	-0.313264	5
NA	[M + H]+	sirius	WXFYBFRZROJDLL-UHFFFAOYSA-N	corr88	6535	pos	0.315168	0.357538	-0.5646	5
NA	[M + Na]+	sirius	WBBUFKBXWUDMQG-UHFFFAOYSA-N	corr	748	pos	0.0570827	0.111785	-0.736792	5
S-Lactoylglutathione	[M+H]+	MS2	VDYDCVUWILIYQF-CSMHCCOUSA-N	corr100	282	pos	0.266693	-0.0320408	-0.411841	5
2-[[4-[(2,4-Diaminopteridin-6-yl)methyl-methylamino]-3-methoxybenzoyl]amino]pentanedioic acid	[M + H]+	sirius	CZVUEKRCLHMKIS-UHFFFAOYSA-N	corr86	1905	pos	0.240216	0.157267	-0.390936	5
L-Glutamine	[M-H]-	MS2	ZDXPYRJPNDTMRX-GSVOUGTGSA-N	corr12	4	neg	-0.0699854	0.0586924	0.353901	5
3 -(Butylamido)-4-hydroxybutanoic acid	NA	NA	NA	corr73	401	pos	-0.208882	0.138006	0.199994	5
NA	[M + H]+	sirius	MYFMARDICOWMQP-UHFFFAOYSA-N	corr	1665	pos	-0.161742	0.133092	0.108254	5
3-Indoleacrylic acid	[M-H]-	MS2	PLVPPLCLBIEYEA-AATRIKPKSA-N	corr182	202	neg	0.0384734	0.0988687	0.179438	5
1,12-Diamino-3,6,9-trioxa-dodecan	[M + Na]+	sirius	APWVMTSXEFIFOM-UHFFFAOYSA-N	corr	342	pos	0.0150552	0.128823	0.102405	5
Betaine	[M+H]+	MS2	KWIUHFFTVRNATP-UHFFFAOYSA-N	corr	52	pos	0.127658	0.0809634	0.310195	5
Methylecgonine	[M+H]+	MS2	QIQNNBXHAYSQRY-UYXSQOIJSA-N	corr	578	pos	0.151339	0.0598649	0.141233	5
Acetylcholine cation	[Cat]+	MS2	OIPILFWXSMYKGL-UHFFFAOYSA-N	corr	44	pos	0.139157	0.107693	0.152396	5
NA	[M + H]+	sirius	WRBIQTVRBWJCQT-UHFFFAOYSA-N	corr	241	pos	0.171445	0.115676	0.183401	5
4-GUANIDINOBUTANOATE	[M+H]+	MS2	TUHVEAJXIMEOSA-UHFFFAOYSA-N	corr	220	pos	0.0760849	-0.112025	0.333981	5
NA	[M + H]+	sirius	VNLBSPUULCIVCQ-UHFFFAOYSA-N	corr	914	pos	0.0762224	-0.144524	0.243854	5
Pyroglutamic acid; LC-tDDA; CE10	[M-H]-	MS2	ODHCTXKNWHHXJC-VKHMYHEASA-N	corr113	3	neg	-0.010733	-0.085753	0.184043	5
Adenosine 2',3'-cyclic monophosphate	[M-H]-	MS2	KMYWVDDIPVNLME-CRKDRTNXSA-N	corr	1156	neg	0.0562863	-0.0332776	0.207848	5
.gamma.-Butyrobetaine,methyl ester	[Cat]+	MS2	XQSLKIBWQSTAGK-UHFFFAOYSA-N	corr51	9	pos	0.0668249	0.0061201	0.15998	5
[(2-Amino-3-hydroxypropanoyl)amino] [5-(6-aminopurin-9-yl)-3,4-dihydroxyoxolan-2-yl]methyl hydrogen phosphate	[M + Na]+	sirius	KQKWEOLKIBWBEK-UHFFFAOYSA-N	corr	304	pos	0.122411	0.374787	0.117665	5
NA	[M + Na]+	sirius	CVSVTCORWBXHQV-UHFFFAOYSA-N	corr17	249	pos	0.0514698	0.25396	0.0903299	5
NA	[M + H]+	sirius	HEUQYIQQCNOXOG-UHFFFAOYSA-N	corr282	125	pos	0.044421	0.304588	0.168382	5
Signals from Isovaleryl-L-carnitine; Is an acylcarnitine	NA	NA	NA	corr11	38	neg	-0.144326	0.301131	0.0634736	5
GLUTATHIONE	[M-H]-	MS2	RWSXRVCMGQZWBV-UHFFFAOYSA-N	corr95	8	neg	0.0348807	0.269923	-0.026352	5
4-Chloroanilidophosphonic acid	[M + H]+	sirius	ZLPHHLCGSBYNCO-UHFFFAOYSA-O	corr	1119	pos	-0.0441705	0.258735	-0.027684	5
Creatine	[M-H]-	MS2	CVSVTCORWBXHQV-UHFFFAOYSA-N	corr35	24	neg	0.00250949	-0.0281255	0.0312572	5
Creatine	[2M+H]+	MS2	CVSVTCORWBXHQV-UHFFFAOYSA-N	corr16	32	pos	0.0800645	-0.0406719	0.0521642	5
(3-carboxy-2-dec-9-enoyloxypropyl)-trimethylazanium	NA	NA	NA	corr51	198	neg	0.096272	0.0160918	0.0227955	5
L-Alanine	[M-H]-	MS2	QNAYBMKLOCPYGJ-REOHCLBHSA-N	corr35	20	neg	0.0360721	0.0420662	-0.000330661	5
L-Phenylalanine	[M-H]-	MS2	COLNVLDHVKWLRT-QMMMGPOBSA-N	corr171	67	neg	-0.0094917	0.0313993	-0.0564594	5
Benzoic acid	[M+H]+	MS2	WPYMKLBDIGXBTP-UHFFFAOYSA-N	corr80	325	pos	0.0208125	0.0444028	-0.0494771	5
7-Hydroxychromanone	[M+H]+	MS2	GPJCOQPUQUEBTB-UHFFFAOYSA-N	corr80	135	pos	-0.00850925	0.137495	-0.0156936	5
L-Tyrosine	[M+H]+	MS2	OUYCCCASQSFEME-UHFFFAOYSA-N	corr80	41	pos	0.0137341	0.125696	-0.0236986	5
2-Phenylacetamide	[M+H]+	MS2	LSBDFXRDZJMBSC-UHFFFAOYSA-N	corr80	150	pos	0.0241338	0.125482	-0.035783	5
Methyl 4,6-O-benzylidene-.alpha.-D-glucopyranoside	[M+H-C7H12O5]+	MS2	VVSWDMJYIDBTMV-BTZLDLHRSA-N	corr144	1031	pos	0.0438378	0.115243	-0.0822869	5
Indoline	[M+H]+	MS2	LPAGFVYQRIESJQ-UHFFFAOYSA-N	corr144	39	pos	-0.00902549	0.10461	-0.0812137	5
NA	[M + Na]+	sirius	YONJPLIBVIENNO-UHFFFAOYSA-N	corr	1166	pos	0.0999852	0.116995	-0.14012	5
Malonyl-L-carnitine	[M+H]+	MS2	ZGNBLKBZJBJFDG-SSDOTTSWSA-N	corr	250	pos	0.175929	0.123343	0.0308831	5
NA	[M + H]+	sirius	PBLZLIFKVPJDCO-UHFFFAOYSA-N	corr274	397	pos	0.143013	0.137572	-0.0382276	5
NA	[M + Na]+	sirius	SRNWOUGRCWSEMX-UHFFFAOYSA-N	corr	1269	pos	-0.107775	-0.495187	0.35259	5
METHYLTHIOADENOSINE	[M+H]+	MS2	WUUGFSXJNOTRMR-IOSLPCCCSA-N	corr165	302	pos	-0.358064	-0.156085	-0.0920391	5
Diethyl succinate	[M+H-C4H10O]+	MS2	DKMROQRQHGEIOW-UHFFFAOYSA-N	corr89	354	pos	-0.367529	-0.226147	0.0215027	5
L-Glutamic acid	[M+H-H2O]+	MS2	WHUUTDBJXJRKMK-UHFFFAOYSA-N	corr10	8	pos	-0.185346	-0.179894	0.187028	5
2 -(Butylamido)-4-hydroxybutanoic acid	NA	NA	NA	corr10	787	pos	-0.185191	-0.161289	0.202631	5
NCGC00380405-01	[M + H]+	sirius	CGFGIKNLZTZJDE-UHFFFAOYSA-N	corr10	69	pos	-0.243131	-0.284781	0.00715441	5
ADENOSINE DIPHOSPHATE RIBOSE	[M-H]-	MS2	SRNWOUGRCWSEMX-UHFFFAOYSA-N	corr65	39	neg	-0.155173	-0.340528	0.118104	5
NA	[M + H]+	sirius	IXSBGKRTPYKGHO-UHFFFAOYSA-N	corr	2621	pos	0.132469	-0.179929	-0.0480326	5
NA	[M + H]+	sirius	TWYCSUHRKMCSIR-UHFFFAOYSA-N	corr	2355	pos	0.0981846	-0.17295	-0.111698	5
Hydroxy-L-valine	NA	NA	NA	corr16	117	pos	0.038228	-0.186208	-0.0353576	5
Hydroxy-L-valine	NA	NA	NA	corr16	65	pos	0.0316418	-0.159432	-0.0339939	5
Butanoic acid	NA	NA	NA	corr	734	pos	0.0254353	-0.110052	-0.0498951	5
Alanylaspartic acid	[M - H]-	sirius	XAEWTDMGFGHWFK-UHFFFAOYSA-N	corr54	400	neg	-0.00158537	-0.109196	-0.0148845	5
TAURINE	[M-H]-	MS2	XOAAWQZATWQOTB-UHFFFAOYSA-N	corr12	2	neg	-0.0310328	-0.050477	-0.12223	5
N-Acetylneuraminic acid	[M-H]-	MS2	SQVRNKJHWKZAKO-LUWBGTNYSA-N	corr	220	neg	0.0034891	-0.0591782	-0.0996271	5
NA	[M + H]+	sirius	POTCZYQVVNXUIG-UHFFFAOYSA-N	corr	1011	pos	0.0294843	-0.165591	-0.154521	5
Pantothenic acid	[M-H]-	MS2	GHOKWGTUZJEAQD-UHFFFAOYSA-N	corr175	13	neg	-0.0378495	-0.147987	-0.167196	5
3-Hydroxyglutaric acid	[M-H]-	MS2	ZQHYXNSQOIDNTL-UHFFFAOYSA-N	corr	646	neg	0.00150667	-0.114669	-0.170307	5
NA	[M + Na]+	sirius	BOYJSNSURLYNNZ-UHFFFAOYSA-N	corr	1668	pos	0.0360009	-0.220981	-0.106698	5
NA	[M + H]+	sirius	NALWOULWGHTVDA-UHFFFAOYSA-N	corr	1747	pos	-0.00416626	-0.176331	-0.108926	5
NA	[M + Na]+	sirius	VXQBJTKSVGFQOL-UHFFFAOYSA-N	corr386	830	pos	0.00190176	-0.145842	-0.0943437	5
7-Methylxanthine	[M+H]+	MS2	PFWLFWPASULGAN-UHFFFAOYSA-N	corr	1035	pos	-0.12599	-0.175027	0.0405171	5
Hydroxy-L-valine	NA	NA	NA	corr16	929	pos	0.0264591	-0.170682	0.0656861	5
NA	[M + H]+	sirius	HAEVNYBCYZZDFL-UHFFFAOYSA-O	corr	865	pos	-0.041638	-0.142309	0.0616906	5
Methylecgonine	[M+H]+	MS2	QIQNNBXHAYSQRY-UYXSQOIJSA-N	corr	283	pos	0.112266	-0.137765	0.0149023	5
N-alpha-Acetyl-L-ornithine	[M-H]-	MS2	JRLGPAXAGHMNOL-LURJTMIESA-N	corr	845	neg	0.0713375	-0.156149	0.0982829	5
NA	[M + Na]+	sirius	MSFSPUZXLOGKHJ-UHFFFAOYSA-N	corr	324	pos	0.0694426	-0.109311	0.104294	5
2 -(Butylamido)-4-hydroxybutanoic acid	NA	NA	NA	corr68	1029	pos	0.0572552	-0.255028	0.0540602	5
N-Acetyl-2,7-anhydro-a-neuraminic acid	[M - H]-	sirius	NCMJSVDTRDLWJE-UHFFFAOYSA-N	corr62	192	neg	0.135205	-0.21784	0.112611	5
1,4-Cyclohexanedicarboxylic acid	[M+H]+	MS2	PXGZQGDTEZPERC-UHFFFAOYSA-N	corr115	184	pos	0.0784696	-0.225995	0.176366	5
N-Acetyl-Asp-Glu	[M+H]+	MS2	OPVPGKGADVGKTG-BQBZGAKWSA-N	corr84	314	pos	-0.0205645	-0.147758	-0.480806	5
Taurine	[2M-H]-	MS2	XOAAWQZATWQOTB-UHFFFAOYSA-N	corr12	30	neg	0.0600059	-0.115441	-0.331958	5
Fructose-1,6-bisphosphate	[M-H]-	MS2	RNBGYGVWRKECFJ-ZXXMMSQZSA-N	corr	2019	neg	0.0592721	-0.062488	-0.27649	5
1,3,9-Trimethylxanthine	[M+H]+	MS2	LPHGQDQBBGAPDZ-UHFFFAOYSA-N	corr	214	pos	0.0875383	-0.25989	-0.301438	5
NA	[M + H]+	sirius	YZQCXOFQZKCETR-UHFFFAOYSA-N	corr	1366	pos	0.00194976	-0.215353	-0.301583	5
Uric acid; LC-tDDA; CE10	[M-H]-	MS2	LEHOTFFKMJEONL-UHFFFAOYSA-N	corr96	52	neg	-0.459946	-0.110452	-0.360488	5
Theophylline	[M+H]+	MS2	ZFXYFBGIUFBOJW-UHFFFAOYSA-N	corr173	213	pos	-0.257731	-0.126385	-0.278149	5
L-Kynurenine	[M+H]+	MS2	YGPSJZOEDVAXAB-UHFFFAOYSA-N	corr143	293	pos	-0.248075	-0.108845	-0.437239	5
Theobromine	[M+H]+	MS2	YAPQBXQYLJRXSA-UHFFFAOYSA-N	corr	210	pos	-0.167646	-0.163538	-0.19757	5
Aspartylisoleucine	[M - H]-	sirius	BSWHERGFUNMWGS-UHFFFAOYSA-N	corr	1177	neg	-0.0963018	-0.239389	-0.213853	5
NA	[M + H]+	sirius	ORCRYIVAJKZTLW-UHFFFAOYSA-N	corr	1419	pos	-0.104604	-0.252308	-0.377584	5
NA	[M + H]+	sirius	YKUSCXGLCUEWME-UHFFFAOYSA-O	corr	30	pos	-0.140694	-0.267193	-0.378083	5
2-Aminobenzenecarbohydroxamic acid	[M+H]+	MS2	VMKPDXOZTSISIW-UHFFFAOYSA-N	corr	806	pos	-0.190581	-0.258323	-0.253212	5
NA	[M + Na]+	sirius	UZKQTCBAMSWPJD-UHFFFAOYSA-N	corr156	75	pos	-0.21355	-0.278439	-0.330036	5
Phospho-anandamide	NA	NA	NA	corr	3420	pos	-0.208229	0.0900904	-0.269394	5
NA	[M + H]+	sirius	PKKLAAQPYSEUAW-UHFFFAOYSA-N	corr	2613	pos	-0.225319	0.000366299	-0.245014	5
5-Amino-2-methoxyphenol	[M-H]-	MS2	BLQFHJKRTDIZLX-UHFFFAOYSA-N	corr183	330	neg	-0.0425853	0.000891373	-0.236334	5
2,4,7,9-Tetramethyl-5-decyne-4,7-diol	[M+H-2H2O]+	MS2	LXOFYPKXCSULTL-UHFFFAOYSA-N	corr	1450	pos	-0.0552785	-0.0704071	-0.220755	5
Piperidine	[M+H]+	MS2	NQRYJNQNLNOLGT-UHFFFAOYSA-N	corr93	56	pos	-0.106646	0.00501001	-0.166845	5
L-Leucine	[M+H]+	MS2	ROHFNLRQFUQHCH-YFKPBYRVSA-N	corr93	14	pos	-0.08882	0.0447171	-0.221409	5
L-Isoleucine	[M+H-HCO2H]+	MS2	AGPKZVBTJJNPAG-UHFFFAOYSA-N	corr87	64	pos	-0.0678664	0.0794325	-0.214336	5
L-Isoleucine	[M+H]+	MS2	AGPKZVBTJJNPAG-UHFFFAOYSA-N	corr87	33	pos	-0.0715297	0.09672	-0.200055	5
Leu-Gly	[M+H]+	MS2	LESXFEZIFXFIQR-LURJTMIESA-N	corr	1375	pos	-0.236378	-0.0426824	-0.110108	5
Choline cation	[Cat]+	MS2	OEYIOHPDSNJKLS-UHFFFAOYSA-N	corr4	20	pos	-0.210649	-0.0612168	-0.116685	5
4-nitrophenol	[M-H]-	MS2	BTJIUGUIPKRLHP-UHFFFAOYSA-N	corr	279	neg	-0.193895	-0.0774489	-0.0551695	5
Epigallocatechin	[M+H]+	MS2	XMOCLSLCDHWDHP-IUODEOHRSA-N	corr73	7	pos	-0.114188	-0.0939523	-0.0434627	5
NA	[M + H]+	sirius	SBVAXUGOISPYPX-UHFFFAOYSA-N	corr73	605	pos	-0.159278	-0.0820371	-0.0653676	5
NA	[M + H]+	sirius	YPZRWBKMTBYPTK-UHFFFAOYSA-N	corr73	45	pos	-0.140865	-0.0826575	-0.0569938	5
NA	[M + H]+	sirius	MHRLWUPLSHYLOK-UHFFFAOYSA-N	corr40	393	pos	-0.277298	0.0952564	0.0244598	5
L-(+)-Ergothioneine	[M+H]+	MS2	SSISHJJTAXXQAX-ZETCQYMHSA-N	corr22	120	pos	-0.0860395	0.0637265	0.0183599	5
DL-Citrulline	[M + H]+	sirius	ARBHXJXXVVHMET-UHFFFAOYSA-N	corr	1237	pos	-0.1776	-0.0230671	0.0155434	5
Cyclobutylamine	[M+H]+	MS2	KZZKOVLJUKWSKX-UHFFFAOYSA-N	corr55	46	pos	-0.187029	-0.031371	0.0592711	5
L-Proline	[M+H]+	MS2	ONIBWKKTOPOVIA-UHFFFAOYSA-N	corr21	26	pos	-0.187022	0.0597079	0.000359669	5
Pro-Phe	[M+H]+	MS2	IWIANZLCJVYEFX-RYUDHWBXSA-N	corr	2706	pos	-0.180709	0.00783872	-0.0157818	5
L-Valine	[M+H]+	MS2	KZSNJWFQEVHDMF-UHFFFAOYSA-N	corr55	18	pos	-0.164845	0.0124881	-0.0497033	5
Butanoic acid	NA	NA	NA	corr177	827	neg	4.73052	4.95265	4.54244	6
Butanoic acid	NA	NA	NA	corr177	734	neg	4.53349	4.5962	4.17438	6
Isopropylmaleate	NA	NA	NA	corr	1763	pos	2.6411	2.26478	3.03532	7
3 -(Butylamido)-4-hydroxybutanoic acid	NA	NA	NA	corr190	401	neg	2.59741	2.21212	2.85986	7
NA	[M + H]+	sirius	JUAQYRSUSCWTQK-UHFFFAOYSA-O	corr	586	pos	3.05466	2.4596	3.65158	7
NA	[M + H]+	sirius	VDPCTFWULDLKHT-UHFFFAOYSA-O	corr	287	pos	2.93993	2.5658	3.00077	7
Signals from same compound: Butyrylcarnitine	NA	NA	NA	corr161	427	pos	3.09416	2.87975	3.28683	7
Butanoic acid	NA	NA	NA	corr177	695	neg	3.00623	2.65982	3.29376	7
Hexanoyl-L-carnitine	[M+H]+	MS2	VVPRQWTYSNDTEA-LLVKDONJSA-N	corr	22	pos	3.17204	3.22556	3.56058	7
(R)-Butyrylcarnitine	[M+H]+	MS2	QWYFHHGCZUCMBN-SECBINFHSA-N	corr161	12	pos	3.17375	2.96232	3.50424	7
Signals from same compound: Butyrylcarnitine	NA	NA	NA	corr161	618	pos	3.30119	3.05665	3.63989	7
Propionylcarnitine	[M+H]+	MS2	UFAHZIUFPNSHSL-UHFFFAOYSA-N	corr105	13	pos	3.39734	3.01193	3.57846	7
Propionylcarnitine	NA	NA	NA	corr105	631	pos	3.65571	3.14222	3.7426	7
2 -(Butylamido)-4-hydroxybutanoic acid	NA	NA	NA	corr190	1029	neg	3.64603	3.29762	3.34046	7
4 -(Butylamido)-4-hydroxybutanoic acid	NA	NA	NA	corr190	607	neg	3.52574	3.76155	4.22632	7
2 -(Butylamido)-4-hydroxybutanoic acid	NA	NA	NA	corr190	787	neg	3.47235	3.82861	3.22389	7
Signals from Isovaleryl-L-carnitine; Is an acylcarnitine	NA	NA	NA	corr193	1514	pos	3.81782	2.5136	3.78333	7
Isovaleryl-L-carnitine	[M+H]+	MS2	IGQBPDJNUXPEMT-SNVBAGLBSA-N	corr193	38	pos	3.48292	2.51487	3.38056	7
2-Methylbutyric acid	NA	NA	NA	corr	977	neg	3.57336	2.48227	3.60332	7
2-Methylaminoadenosine	NA	NA	NA	corr	2530	pos	3.97245	2.4248	4.49113	7
Signals from Isovaleryl-L-carnitine; Is an acylcarnitine	NA	NA	NA	corr193	2311	pos	4.22606	3.03544	4.3939	7
Signals from Isovaleryl-L-carnitine; Is an acylcarnitine	NA	NA	NA	corr193	1335	pos	4.03423	2.92836	4.10496	7
NA	[M + H]+	sirius	URTBCBICNCMCPB-UHFFFAOYSA-O	corr	621	pos	2.22396	1.77067	2.3334	8
NA	[M + H]+	sirius	JPNOKZQZVLXQNC-UHFFFAOYSA-O	corr	845	pos	1.80709	1.89937	2.44439	8
Octanoyl-carnitine; AIF; CE30; MS2Dec	[M+H]+	MS2	CXTATJFJDMJMIY-CYBMUJFWSA-N	corr253	68	pos	2.02498	2.11241	2.40123	8
NA	[M + H]+	sirius	PKPXVGIKUXUYEF-UHFFFAOYSA-O	corr	826	pos	2.10858	2.21668	2.62587	8
trans-Aconitic acid	[M-H]-	MS2	GTZCVFVGUGFEME-HNQUOIGGSA-N	corr137	204	neg	1.08495	2.88662	2.2168	8
Citric acid	[M-H]-	MS2	KRKNYBCHXYNGOX-UHFFFAOYSA-N	corr107	7	neg	0.766281	2.38128	1.77749	8
3-Hydroxybutyrylcarnitine	[M+H]+	MS2	UEFRDQSMQXDWTO-YGPZHTELSA-N	corr	54	pos	0.86233	2.80635	1.6009	8
Oleoyl-carnitine; AIF; CE30; MS2Dec	[M+H]+	MS2	IPOLTUVFXFHAHI-WHIOSMTNSA-N	corr	209	pos	1.72482	0.0133139	2.9503	8
Stearoyl-L-Carnitine	[M+H]+	MS2	FNPHNLNTJNMAEE-UHFFFAOYSA-N	corr	812	pos	1.65497	0.337586	2.52466	8
NA	[M + H]+	sirius	XOMRRQXKHMYMOC-UHFFFAOYSA-O	corr	429	pos	1.45447	0.0853131	2.64786	8
C(Ccccccccccc)occoccoccoccoccoc	[M + H]+	sirius	ABVVZYXTZLEOHP-UHFFFAOYSA-O	corr	470	pos	1.36113	0.828048	2.33515	8
Is an acylcarnitine	NA	NA	NA	corr239	4129	pos	1.73936	0.84023	1.7512	8
decatrienoylcarnitine	[M + H]+	sirius	DUQXBEFMRJGSKH-UHFFFAOYSA-O	corr	825	pos	1.7207	1.01125	1.88947	8
NA	[M + H]+	sirius	REUVFPFCXKWJQA-UHFFFAOYSA-O	corr	339	pos	1.31137	0.848756	1.76367	8
NA	[M + H]+	sirius	YMGADXXOTWPYBL-UHFFFAOYSA-N	corr	1222	pos	1.4696	1.03987	1.74309	8
L-ASPARTATE	[M-H]-	MS2	CKLJMWTZIZZHCS-UHFFFAOYSA-N	corr	54	neg	1.79049	0.323228	1.40493	8
NA	[M + H]+	sirius	FUJLYHJROOYKRA-UHFFFAOYSA-O	corr	498	pos	1.05475	0.659571	1.6817	8
Octenoyl-carnitine; LC-tDDA; CE10	[M+H]+	MS2	LOSHAHDSFZXVCT-LXKVQUBZSA-N	corr239	143	pos	1.43815	0.920416	1.43781	8
2-Propyl-2-pentenoic acid	NA	NA	NA	corr	1957	neg	1.39029	0.866765	1.33263	8
N-[1-[(2-Bromophenyl)methyl]-2-oxo-3-pyridinyl]butanamide	[M + H]+	sirius	BTXROBZDLNQXQQ-UHFFFAOYSA-N	corr	205	pos	1.38149	1.66913	1.88986	8
NA	[M + H]+	sirius	DZALQUYFNHIYDL-UHFFFAOYSA-O	corr	1254	pos	1.66189	1.72905	2.07136	8
Decanoyl-L-Carnitine	[M + H]+	sirius	LZOSYCMHQXPBFU-UHFFFAOYSA-O	corr276	110	pos	1.71417	1.39244	1.8495	8
(3-carboxy-2-dec-9-enoyloxypropyl)-trimethylazanium	[M + H]+	sirius	GOOOCIIXFLVRAG-UHFFFAOYSA-O	corr269	198	pos	1.98788	1.58012	2.03325	8
Butanoic acid	NA	NA	NA	corr63	827	pos	0.896899	1.69429	1.67646	8
Acetyl-DL-carnitine	[M+H]+	MS2	RDHQFKQIGNGIED-UHFFFAOYSA-N	corr63	3	pos	0.910229	1.66311	1.60294	8
NA	[M + H]+	sirius	PWCPJPRMLLMNEN-UHFFFAOYSA-N	corr218	171	pos	1.38947	1.32272	1.55631	8
(R)-3-Hydroxybutyric acid	[M-H]-	MS2	WHBMMWSBFZVSSR-GSVOUGTGSA-N	corr144	248	neg	1.33301	1.47086	1.37855	8
gamma-L-Glutamyl-D-alanine	NA	NA	NA	corr	685	neg	0.020719	1.84796	1.45483	9
Anserine; LC-tDDA; CE10	[M-H]-	MS2	MYYIAHXIVFADCU-QMMMGPOBSA-N	corr	243	neg	-0.21142	1.20919	1.62603	9
INOSINE 5'-MONOPHOSPHATE	[M-H]-	MS2	GRSZFWQUAKGDAV-UHFFFAOYSA-N	corr90	5	neg	0.0605171	1.89781	0.660651	9
Adenylosuccinic acid	[M+H]+	MS2	OFBHPPMPBOJXRT-DPXQIYNJSA-N	corr	581	pos	0.518929	1.46353	1.17554	9
Dihydroxyacetone phosphate/GAP	[M-H]-	MS2	GNGACRATGGDKBX-UHFFFAOYSA-N	corr	131	neg	0.280564	1.12738	0.851167	9
Guanosine diphosphate glucose	[M - H]-	sirius	MVMSCBBUIHUTGJ-UHFFFAOYSA-N	corr	1476	neg	0.422889	1.22872	0.676164	9
NA	[M + H]+	sirius	JBKVHLHDHHXQEQ-UHFFFAOYSA-N	corr194	25	pos	0.232809	1.33112	0.678005	9
2-[[1-[3-Methyl-2-[(2-methylpropan-2-yl)oxycarbonylamino]pentanoyl]piperidine-4-carbonyl]amino]butanedioic acid	[M + H]+	sirius	RBPDOCIEWOUIPF-UHFFFAOYSA-N	corr	1660	pos	-1.50816	-0.104087	3.30005	10
1-Hydroxy-2-(9Z,12Z-octadecadienoyl)-sn-glycero-3-phosphoethanolamine	[M]-	MS2	SVRBKLJIDJHADS-USWSLJGRSA-M	corr	109	neg	0.68259	0.0418293	1.94508	10
[3-Carboxy-2-(3-hydroxybutanoyloxy)propyl]-trimethylazanium	[M + Na]+	sirius	CDONIXJIKOVUIH-UHFFFAOYSA-N	corr335	1232	pos	0.53633	0.305781	1.83352	10
NA	[M + H]+	sirius	QWBDJCDPDXGPLW-UHFFFAOYSA-N	corr	703	pos	0.709067	0.26597	1.82914	10
NA	[M + Na]+	sirius	YYQVCMMXPIJVHY-UHFFFAOYSA-O	corr	336	pos	0.844921	0.103416	1.62627	10
gamma-Glutamylcysteinylglycine	[M + H]+	sirius	ASWBNKHCZGQVJV-UHFFFAOYSA-O	corr351	659	pos	0.650557	0.0264916	1.64288	10
NA	[M + H]+	sirius	KCWGBXXAJHVZNN-UHFFFAOYSA-N	corr	297	pos	0.684564	0.345577	1.44301	10
NA	[M + Na]+	sirius	HVAUUPRFYPCOCA-UHFFFAOYSA-O	corr	453	pos	0.617012	0.320174	1.53873	10
[3-Carboxy-2-(3-hydroxydecanoyloxy)propyl]-trimethylazanium	[M + H]+	sirius	ZOEMVRGQCOXOOR-UHFFFAOYSA-N	corr	315	pos	0.555347	0.124391	1.55207	10
NA	[M + H]+	sirius	FTLVGMFFHDRYDI-UHFFFAOYSA-O	corr	298	pos	0.573772	0.200689	1.4213	10
L-Glutarylcarnitine	[M+H]+	MS2	NXJAXUYOQLTISD-SECBINFHSA-N	corr	162	pos	0.328669	-0.178497	0.946289	10
NA	[M + H]+	sirius	JHIXEZNTXMFXEK-UHFFFAOYSA-N	corr	2052	pos	0.518675	-0.341415	1.11983	10
N-Acetyl-L-carnosine	[M-H]-	MS2	BKAYIFDRRZZKNF-VIFPVBQESA-N	corr84	68	neg	0.492414	0.572397	1.35824	10
CID 2926	[M + H]+	sirius	AIFHRTPABBBHKU-UHFFFAOYSA-N	corr	166	pos	0.721813	0.652001	1.04973	10
NA	[M + H]+	sirius	WKQNRCYKYCKESD-UHFFFAOYSA-O	corr310	834	pos	0.786866	0.108765	1.15367	10
NA	[M + H]+	sirius	SPJFYYJXNPEZDW-UHFFFAOYSA-O	corr325	34	pos	0.650494	0.136641	1.25724	10
(2-Butanoyloxy-3-carboxypropyl)-trimethylazanium	[M + Na]+	sirius	LMEFYPBECRVLEK-UHFFFAOYSA-N	corr	420	pos	0.492101	0.224882	0.868169	10
Arginylthreonylarginine	[M + Na]+	sirius	LSUXCWJOIAWGOU-UHFFFAOYSA-O	corr	361	pos	0.611748	0.270083	1.08959	10
2,5,8,11-Tetraoxatridecan-13-ol	[M + H]+	sirius	IGJKYDBBINVMLH-UHFFFAOYSA-O	corr323	70	pos	0.548699	0.303659	1.12722	10

## Sheet: C
Name	ion adduct	annotation level	InChIKey	ion cluster	compound id	ion mode	Correlation between metabolites expression and insulin-stimulated leg glucose uptake (log2(Exercise/Rest))
							r value	Rank
Gluconic acid	NA	NA	NA	corr	199	neg	-0.575782	1
L-Carnosine	[M+H]+	MS2	CQOVPNPJLQNMDC-ZETCQYMHSA-N	corr4	17	pos	-0.518937	2
L-Histidine	[M+H]+	MS2	HNDVDQJCIGZPNO-YFKPBYRVSA-N	corr4	55	pos	-0.503925	3
3 -(Butylamido)-4-hydroxybutanoic acid	NA	NA	NA	corr190	401	neg	-0.483511	4
Glyceric acid	[M - H]-	sirius	RBNPOMFGQQGHHO-UHFFFAOYSA-N	corr	376	neg	-0.479007	5
Ecgonine	[M+H]+	MS2	PHMBVCPLDPDESM-FKSUSPILSA-N	corr66	59	pos	-0.469683	6
2-Buten-1-ol,2-methyl-4-(1H-purin-6-ylamino)-	[M + H]+	sirius	MSLTYEXLEBVFLN-UHFFFAOYSA-N	corr	40	pos	-0.462469	7
Butanoic acid	NA	NA	NA	corr177	695	neg	-0.461455	8
Octenoyl-carnitine; LC-tDDA; CE10	[M+H]+	MS2	LOSHAHDSFZXVCT-LXKVQUBZSA-N	corr239	143	pos	-0.459005	9
N-Acetylhistidine	[M+H]+	MS2	KBOJOGQFRVVWBH-ZETCQYMHSA-N	corr4	60	pos	-0.456268	10
2-Methylaminoadenosine	NA	NA	NA	corr	2530	pos	-0.45406	11
L-Carnosine	[M+H-NH3]+	MS2	CQOVPNPJLQNMDC-ZETCQYMHSA-N	corr4	331	pos	-0.434692	12
NA	[M + H]+	sirius	JPNOKZQZVLXQNC-UHFFFAOYSA-O	corr	845	pos	-0.434301	13
Is an acylcarnitine	NA	NA	NA	corr239	4129	pos	-0.428756	14
Decanoyl-L-Carnitine	[M + H]+	sirius	LZOSYCMHQXPBFU-UHFFFAOYSA-O	corr276	110	pos	-0.421265	15
	[M + H]+	sirius	VDPCTFWULDLKHT-UHFFFAOYSA-O	corr	287	pos	-0.415906	16
	[M + H]+	sirius	URTBCBICNCMCPB-UHFFFAOYSA-O	corr	621	pos	-0.414482	17
L-Sorbose	[M-H]-	MS2	BJHIKXHVCXFQLS-OTWZMJIISA-N	corr	143	neg	-0.408652	18
2 -(Butylamido)-4-hydroxybutanoic acid	NA	NA	NA	corr190	1029	neg	-0.407676	19
C(Ccccccccccc)occoccoccoccoccoc	[M + H]+	sirius	ABVVZYXTZLEOHP-UHFFFAOYSA-O	corr	470	pos	-0.405149	20
	[M + H]+	sirius	VZSTVUJXUYNIOQ-UHFFFAOYSA-N	corr	36	pos	-0.4002	21
N-alpha-Acetyl-L-ornithine	[M-H]-	MS2	JRLGPAXAGHMNOL-LURJTMIESA-N	corr	845	neg	-0.399806	22
2-Hydroxy-3-(1H-imidazol-5-yl)propanoic acid	[M - H]-	sirius	ACZFBYCNAVEFLC-UHFFFAOYSA-N	corr	124	neg	-0.397267	23
Alanylaspartic acid	[M - H]-	sirius	XAEWTDMGFGHWFK-UHFFFAOYSA-N	corr54	400	neg	-0.396565	24
2-Propyl-2-pentenoic acid	NA	NA	NA	corr	1957	neg	-0.394883	25
(3-carboxy-2-dec-9-enoyloxypropyl)-trimethylazanium	[M + H]+	sirius	GOOOCIIXFLVRAG-UHFFFAOYSA-O	corr269	198	pos	-0.375353	26
	[M + H]+	sirius	FUJLYHJROOYKRA-UHFFFAOYSA-O	corr	498	pos	-0.36972	27
	[M + Na]+	sirius	DVEIDGKSJOJJJU-UHFFFAOYSA-N	corr15	145	pos	-0.357158	28
	[M + H]+	sirius	WKQNRCYKYCKESD-UHFFFAOYSA-O	corr310	834	pos	-0.35525	29
2-[[1-[3-Methyl-2-[(2-methylpropan-2-yl)oxycarbonylamino]pentanoyl]piperidine-4-carbonyl]amino]butanedioic acid	[M + H]+	sirius	RBPDOCIEWOUIPF-UHFFFAOYSA-N	corr	1660	pos	-0.352229	30
N-[1-[(2-Bromophenyl)methyl]-2-oxo-3-pyridinyl]butanamide	[M + H]+	sirius	BTXROBZDLNQXQQ-UHFFFAOYSA-N	corr	205	pos	-0.348653	31
1-Hydroxy-2-(9Z,12Z-octadecadienoyl)-sn-glycero-3-phosphoethanolamine	[M]-	MS2	SVRBKLJIDJHADS-USWSLJGRSA-M	corr	109	neg	-0.347629	32
(R)-Butyrylcarnitine	[M+H]+	MS2	QWYFHHGCZUCMBN-SECBINFHSA-N	corr161	12	pos	-0.34288	33
	[M + H]+	sirius	DZALQUYFNHIYDL-UHFFFAOYSA-O	corr	1254	pos	-0.341552	34
	[M + H]+	sirius	SPJFYYJXNPEZDW-UHFFFAOYSA-O	corr325	34	pos	-0.34061	35
Octanoyl-carnitine; AIF; CE30; MS2Dec	[M+H]+	MS2	CXTATJFJDMJMIY-CYBMUJFWSA-N	corr253	68	pos	-0.338164	36
4 -(Butylamido)-4-hydroxybutanoic acid	NA	NA	NA	corr190	607	neg	-0.337983	37
NA	[M + H]+	sirius	PWCPJPRMLLMNEN-UHFFFAOYSA-N	corr218	171	pos	-0.336442	38
CREATININE	[M-H]-	MS2	DDRJAANPRJIHGJ-UHFFFAOYSA-N	corr47	79	neg	-0.332883	39
D-(-)-Quinic acid	[M-H]-	MS2	AAWZDTNXLSGCEK-WYWMIBKRSA-N	corr	301	neg	-0.328654	40
Signals from same compound: Butyrylcarnitine	NA	NA	NA	corr161	618	pos	-0.3262	41
decatrienoylcarnitine	[M + H]+	sirius	DUQXBEFMRJGSKH-UHFFFAOYSA-O	corr	825	pos	-0.320319	42
NA	[M + H]+	sirius	PKPXVGIKUXUYEF-UHFFFAOYSA-O	corr	826	pos	-0.319988	43
Benzocaine	[M+H]+	MS2	BLFLLBZGZJTVJG-UHFFFAOYSA-N	corr	537	pos	-0.316861	44
L-Glutamic acid	[M-H]-	MS2	WHUUTDBJXJRKMK-VKHMYHEASA-N	corr20	12	neg	-0.316495	45
NA	[M + H]+	sirius	REUVFPFCXKWJQA-UHFFFAOYSA-O	corr	339	pos	-0.315806	46
Hydroxy-L-valine	NA	NA	NA	corr16	65	pos	-0.309149	47
2-Methylbutyric acid	NA	NA	NA	corr	977	neg	-0.307693	48
Oleoyl-carnitine; AIF; CE30; MS2Dec	[M+H]+	MS2	IPOLTUVFXFHAHI-WHIOSMTNSA-N	corr	209	pos	-0.307458	49
NA	[M + H]+	sirius	KCWGBXXAJHVZNN-UHFFFAOYSA-N	corr	297	pos	-0.301843	50
DL-3-Aminoisobutyric acid	[M-H]-	MS2	QCHPKSFMDHPSNR-UHFFFAOYSA-N	corr20	200	neg	-0.300738	51
Methyl 4,6-O-benzylidene-.alpha.-D-glucopyranoside	[M+H-C7H12O5]+	MS2	VVSWDMJYIDBTMV-BTZLDLHRSA-N	corr13	4	pos	-0.298251	52
gamma-Glutamylcysteinylglycine	[M + H]+	sirius	ASWBNKHCZGQVJV-UHFFFAOYSA-O	corr351	659	pos	-0.297912	53
	[M + Na]+	sirius	SRNWOUGRCWSEMX-UHFFFAOYSA-N	corr	1269	pos	-0.2971	54
N-Acetyl-2,7-anhydro-a-neuraminic acid	[M - H]-	sirius	NCMJSVDTRDLWJE-UHFFFAOYSA-N	corr62	192	neg	-0.294465	55
OPHTHALMATE	[M+H]+	MS2	JCMUOFQHZLPHQP-BQBZGAKWSA-N	corr71	119	pos	-0.292533	56
Signals from same compound: Butyrylcarnitine	NA	NA	NA	corr161	427	pos	-0.29085	57
	[M + H]+	sirius	JUAQYRSUSCWTQK-UHFFFAOYSA-O	corr	586	pos	-0.288085	58
NA	[M + Na]+	sirius	YYQVCMMXPIJVHY-UHFFFAOYSA-O	corr	336	pos	-0.287143	59
	[M + Na]+	sirius	HVAUUPRFYPCOCA-UHFFFAOYSA-O	corr	453	pos	-0.285916	60
Hydroxy-L-valine	NA	NA	NA	corr16	117	pos	-0.284413	61
2-Aminobenzenecarbohydroxamic acid	[M+H]+	MS2	VMKPDXOZTSISIW-UHFFFAOYSA-N	corr	806	pos	-0.283898	62
L-ASPARTATE	[M-H]-	MS2	CKLJMWTZIZZHCS-UHFFFAOYSA-N	corr	54	neg	-0.282295	63
Methylecgonine	[M+H]+	MS2	QIQNNBXHAYSQRY-UYXSQOIJSA-N	corr	283	pos	-0.278031	64
2 -(Butylamido)-4-hydroxybutanoic acid	NA	NA	NA	corr68	1029	pos	-0.275726	65
	[M + H]+	sirius	FTLVGMFFHDRYDI-UHFFFAOYSA-O	corr	298	pos	-0.274011	66
CID 2926	[M + H]+	sirius	AIFHRTPABBBHKU-UHFFFAOYSA-N	corr	166	pos	-0.273837	67
NA	[M + H]+	sirius	IXSBGKRTPYKGHO-UHFFFAOYSA-N	corr	2621	pos	-0.273652	68
	[M + H]+	sirius	XOMRRQXKHMYMOC-UHFFFAOYSA-O	corr	429	pos	-0.271582	69
Methyl 4-(anilinosulfonyl)-2,5-dimethyl-3-furoate	[M + H]+	sirius	BAWFJGJZGIEFAR-UHFFFAOYSA-O	corr	131	pos	-0.267518	70
	[M + H]+	sirius	VNLBSPUULCIVCQ-UHFFFAOYSA-N	corr	914	pos	-0.264772	71
N-(9-Oxodecyl)acetamide	[M + Na]+	sirius	BPJPCVRJAVFDHM-UHFFFAOYSA-N	corr	2417	pos	-0.262951	72
N-Acetyl-L-carnosine	[M-H]-	MS2	BKAYIFDRRZZKNF-VIFPVBQESA-N	corr84	68	neg	-0.262833	73
7-Methylxanthine	[M+H]+	MS2	PFWLFWPASULGAN-UHFFFAOYSA-N	corr	1035	pos	-0.262769	74
ADENOSINE DIPHOSPHATE RIBOSE	[M-H]-	MS2	SRNWOUGRCWSEMX-UHFFFAOYSA-N	corr65	39	neg	-0.262357	75
Decanoyl-L-Carnitine	NA	NA	NA	corr	110	neg	-0.262293	76
Benzyl-dimethyl-octadec-9-enylazanium	[M + H]+	sirius	AAWKBLYYEHJYCW-UHFFFAOYSA-N	corr	341	pos	-0.256522	77
Isopropylmaleate	NA	NA	NA	corr	1763	pos	-0.255695	78
Creatine	[2M+H]+	MS2	CVSVTCORWBXHQV-UHFFFAOYSA-N	corr16	32	pos	-0.250724	79
Stearoyl-L-Carnitine	[M+H]+	MS2	FNPHNLNTJNMAEE-UHFFFAOYSA-N	corr	812	pos	-0.248205	80
	[M + H]+	sirius	NXJAXUYOQLTISD-UHFFFAOYSA-O	corr138	1138	pos	-0.245254	81
	[M + H]+	sirius	QWBDJCDPDXGPLW-UHFFFAOYSA-N	corr	703	pos	-0.244811	82
	[M + H]+	sirius	MYFMARDICOWMQP-UHFFFAOYSA-N	corr	1665	pos	-0.240106	83
[3-Carboxy-2-(3-hydroxydecanoyloxy)propyl]-trimethylazanium	[M + H]+	sirius	ZOEMVRGQCOXOOR-UHFFFAOYSA-N	corr	315	pos	-0.239668	84
NA	[M + H]+	sirius	UAKCJEHBIQEDOF-UHFFFAOYSA-M	corr	558	pos	-0.238119	85
2,5,8,11-Tetraoxatridecan-13-ol	[M + H]+	sirius	IGJKYDBBINVMLH-UHFFFAOYSA-O	corr323	70	pos	-0.236482	86
	[M + Na]+	sirius	LOJYQMFIIJVETK-UHFFFAOYSA-N	corr	777	pos	-0.232948	87
Diethyl succinate	[M+H-C4H10O]+	MS2	DKMROQRQHGEIOW-UHFFFAOYSA-N	corr89	354	pos	-0.231648	88
Hexanoyl-L-carnitine	[M+H]+	MS2	VVPRQWTYSNDTEA-LLVKDONJSA-N	corr	22	pos	-0.231059	89
6-Hydroxyindolelactate	NA	NA	NA	corr	5665	pos	-0.230547	90
Propionylcarnitine	[M+H]+	MS2	UFAHZIUFPNSHSL-UHFFFAOYSA-N	corr105	13	pos	-0.222313	91
Signals from Isovaleryl-L-carnitine; Is an acylcarnitine	NA	NA	NA	corr193	1514	pos	-0.220814	92
Isovaleryl-L-carnitine	[M+H]+	MS2	IGQBPDJNUXPEMT-SNVBAGLBSA-N	corr193	38	pos	-0.215141	93
	[M + H]+	sirius	TWYCSUHRKMCSIR-UHFFFAOYSA-N	corr	2355	pos	-0.214368	94
Arginylthreonylarginine	[M + Na]+	sirius	LSUXCWJOIAWGOU-UHFFFAOYSA-O	corr	361	pos	-0.214079	95
	[M + H]+	sirius	ZNYRFEPBTVGZDN-UHFFFAOYSA-N	corr187	1325	pos	-0.213819	96
(3-carboxy-2-dec-9-enoyloxypropyl)-trimethylazanium	NA	NA	NA	corr51	198	neg	-0.212707	97
D-Fructose 1,6-bisphosphate	[M+H-H2O]+	MS2	RNBGYGVWRKECFJ-ARQDHWQXSA-N	corr86	126	pos	-0.21227	98
D-Glucose-6-phosphate	[M-H]-	MS2	NBSCHQHZLSJFNQ-GASJEMHNSA-N	corr	34	neg	-0.210999	99
Propionylcarnitine	NA	NA	NA	corr105	631	pos	-0.206345	100
1,3-Dicyclohexylurea	[M+H]+	MS2	ADFXKUOMJKEIND-UHFFFAOYSA-N	corr	544	pos	-0.206177	101
5'-O-[Hydroxy(Phenylacetyl)phosphoryl]adenosine	[M - H]-	sirius	VUKDZGAUWUDQRZ-XKLVTHTNSA-N	corr160	42	neg	-0.203622	102
FRUCTOSE 1,6-BIPHOSPHATE	[M-H]-	MS2	RNBGYGVWRKECFJ-VRPWFDPXSA-N	corr131	14	neg	-0.203108	103
Cyclobutylamine	[M+H]+	MS2	KZZKOVLJUKWSKX-UHFFFAOYSA-N	corr55	46	pos	-0.199882	104
	[M + H]+	sirius	PFZDMEPJWILMNI-UHFFFAOYSA-N	corr86	567	pos	-0.194811	105
[3-Carboxy-2-(3-hydroxybutanoyloxy)propyl]-trimethylazanium	[M + Na]+	sirius	CDONIXJIKOVUIH-UHFFFAOYSA-N	corr335	1232	pos	-0.188988	106
NA	[M + H]+	sirius	WEZFTRRKANXKSU-UHFFFAOYSA-N	corr86	258	pos	-0.188539	107
N-[2-(3,4-Dimethoxyphenyl)ethyl]-1-[(3,4-dimethoxyphenyl)methyl]-N-methyl-3-piperidinecarboxamide	[M + H]+	sirius	CEWPGJBJGGBRQM-UHFFFAOYSA-N	corr70	836	pos	-0.188318	108
L-Phenylalanine	[M-H]-	MS2	COLNVLDHVKWLRT-QMMMGPOBSA-N	corr171	67	neg	-0.187447	109
	[M + H]+	sirius	YPHPEHMXOYTEQG-UHFFFAOYSA-N	corr	791	pos	-0.186405	110
Butanoic acid	NA	NA	NA	corr	734	pos	-0.18519	111
Hydroxy-L-valine	NA	NA	NA	corr16	929	pos	-0.184483	112
Ethyl 5-(acetyloxy)-6-bromo-2-methyl-1-benzofuran-3-carboxylate	[M + H]+	sirius	ASUCSHXLTWZYBA-UHFFFAOYSA-N	corr109	3225	pos	-0.183919	113
5'-O-[Hydroxy(Phenylacetyl)phosphoryl]adenosine	[M - H]-	sirius	VUKDZGAUWUDQRZ-XKLVTHTNSA-N	corr153	36	neg	-0.172691	114
	[M + H]+	sirius	IHSPMDXQWYKHOA-UHFFFAOYSA-N	corr	463	pos	-0.16774	115
4-GUANIDINOBUTANOATE	[M+H]+	MS2	TUHVEAJXIMEOSA-UHFFFAOYSA-N	corr	220	pos	-0.166901	116
	[M + H]+	sirius	YMGADXXOTWPYBL-UHFFFAOYSA-N	corr	1222	pos	-0.166589	117
4-Trimethylammoniobutanoate	[M + Na]+	sirius	GBVSNIYQERCVHL-UHFFFAOYSA-N	corr	686	pos	-0.158863	118
(2-Butanoyloxy-3-carboxypropyl)-trimethylazanium	[M + Na]+	sirius	LMEFYPBECRVLEK-UHFFFAOYSA-N	corr	420	pos	-0.155503	119
3,4-Methylenedioxyamphetamine	[M+H]+	MS2	NGBBVGZWCFBOGO-UHFFFAOYSA-N	corr	959	pos	-0.153021	120
	[M + Na]+	sirius	WBBUFKBXWUDMQG-UHFFFAOYSA-N	corr	748	pos	-0.151365	121
N-Methyltryptophan	[M+H-CH3NH2]+	MS2	CZCIKBSVHDNIDH-NSHDSACASA-N	corr176	88	pos	-0.150982	122
	[M + H]+	sirius	GRUFZTGABLSDFG-UHFFFAOYSA-N	corr	399	pos	-0.150382	123
	[M + H]+	sirius	POTCZYQVVNXUIG-UHFFFAOYSA-N	corr	1011	pos	-0.149179	124
3-Hydroxyglutaric acid	[M-H]-	MS2	ZQHYXNSQOIDNTL-UHFFFAOYSA-N	corr	646	neg	-0.14361	125
	[M + Na]+	sirius	VXQBJTKSVGFQOL-UHFFFAOYSA-N	corr386	830	pos	-0.143082	126
Methylecgonine	[M+H]+	MS2	QIQNNBXHAYSQRY-UYXSQOIJSA-N	corr	578	pos	-0.141312	127
	[M + H]+	sirius	YZQCXOFQZKCETR-UHFFFAOYSA-N	corr	1366	pos	-0.139749	128
	[M + H]+	sirius	NALWOULWGHTVDA-UHFFFAOYSA-N	corr	1747	pos	-0.138868	129
2-(3-(2-Chloro-5-(trifluoromethoxy)phenyl)-3-azaspiro[5.5]undecan-9-yl)acetic acid	[M - H]-	sirius	WUJVPELCYCESAP-UHFFFAOYSA-N	corr	225	neg	-0.137297	130
	[M + Na]+	sirius	MSFSPUZXLOGKHJ-UHFFFAOYSA-N	corr	324	pos	-0.13616	131
	[M + H]+	sirius	SUQWLSDRZTXODO-UHFFFAOYSA-N	corr	2350	pos	-0.135704	132
Piperidine	[M+H]+	MS2	NQRYJNQNLNOLGT-UHFFFAOYSA-N	corr93	56	pos	-0.127983	133
Creatine	[M-H]-	MS2	CVSVTCORWBXHQV-UHFFFAOYSA-N	corr35	24	neg	-0.127491	134
Aspartylisoleucine	[M - H]-	sirius	BSWHERGFUNMWGS-UHFFFAOYSA-N	corr	1177	neg	-0.126771	135
Adenosine 2',3'-cyclic monophosphate	[M-H]-	MS2	KMYWVDDIPVNLME-CRKDRTNXSA-N	corr	1156	neg	-0.126115	136
.gamma.-Butyrobetaine,methyl ester	[Cat]+	MS2	XQSLKIBWQSTAGK-UHFFFAOYSA-N	corr51	9	pos	-0.125792	137
Pantothenic acid	[M-H]-	MS2	GHOKWGTUZJEAQD-UHFFFAOYSA-N	corr175	13	neg	-0.123568	138
	[M + H]+	sirius	VYEONLJQPYRKAN-UHFFFAOYSA-O	corr174	96	pos	-0.113711	139
	[M + H]+	sirius	HAEVNYBCYZZDFL-UHFFFAOYSA-O	corr	865	pos	-0.11239	140
L-Glutarylcarnitine	[M+H]+	MS2	NXJAXUYOQLTISD-SECBINFHSA-N	corr	162	pos	-0.110835	141
Signals from Isovaleryl-L-carnitine; Is an acylcarnitine	NA	NA	NA	corr193	1335	pos	-0.110512	142
Pyroglutamic acid; LC-tDDA; CE10	[M-H]-	MS2	ODHCTXKNWHHXJC-VKHMYHEASA-N	corr113	3	neg	-0.109685	143
Signals from Isovaleryl-L-carnitine; Is an acylcarnitine	NA	NA	NA	corr193	2311	pos	-0.0995822	144
L-Tryptophan	[M+H]+	MS2	QIVBCDIJIAJPQS-UHFFFAOYSA-N	corr176	71	pos	-0.0906443	145
L-Isoleucine	[M+H-HCO2H]+	MS2	AGPKZVBTJJNPAG-UHFFFAOYSA-N	corr87	64	pos	-0.0902934	146
NA	[M + H]+	sirius	PWYOJDOMPJUZED-UHFFFAOYSA-N	corr	718	pos	-0.0896178	147
(R)-3-Hydroxybutyric acid	[M-H]-	MS2	WHBMMWSBFZVSSR-GSVOUGTGSA-N	corr144	248	neg	-0.0891081	148
	[M + H]+	sirius	RHGKLRLOHDJJDR-UHFFFAOYSA-N	corr	279	pos	-0.0774324	149
Benzoic acid	[M+H]+	MS2	WPYMKLBDIGXBTP-UHFFFAOYSA-N	corr80	325	pos	-0.0748597	150
L-Valine	[M+H]+	MS2	KZSNJWFQEVHDMF-UHFFFAOYSA-N	corr55	18	pos	-0.0732237	151
2 -(Butylamido)-4-hydroxybutanoic acid	NA	NA	NA	corr190	787	neg	-0.0725286	152
L-Isoleucine	[M+H]+	MS2	AGPKZVBTJJNPAG-UHFFFAOYSA-N	corr87	33	pos	-0.0687876	153
Indoline	[M+H]+	MS2	LPAGFVYQRIESJQ-UHFFFAOYSA-N	corr144	39	pos	-0.0660784	154
Acetylcholine cation	[Cat]+	MS2	OIPILFWXSMYKGL-UHFFFAOYSA-N	corr	44	pos	-0.0649407	155
	[M + H]+	sirius	ORCRYIVAJKZTLW-UHFFFAOYSA-N	corr	1419	pos	-0.0629779	156
	[M + H]+	sirius	HAEVNYBCYZZDFL-UHFFFAOYSA-O	corr	190	pos	-0.0557502	157
1,4-Cyclohexanedicarboxylic acid	[M+H]+	MS2	PXGZQGDTEZPERC-UHFFFAOYSA-N	corr115	184	pos	-0.0488215	158
	[M + Na]+	sirius	GRUFZTGABLSDFG-UHFFFAOYSA-N	corr	2792	pos	-0.0475424	159
Theobromine	[M+H]+	MS2	YAPQBXQYLJRXSA-UHFFFAOYSA-N	corr	210	pos	-0.0418443	160
2-[[4-[(2,4-Diaminopteridin-6-yl)methyl-methylamino]-3-methoxybenzoyl]amino]pentanedioic acid	[M + H]+	sirius	CZVUEKRCLHMKIS-UHFFFAOYSA-N	corr86	1905	pos	-0.0285435	161
vanillic acid	[M-H]-	MS2	WKOLLVMJNQIZCI-UHFFFAOYSA-N	corr	478	neg	-0.0276692	162
Propionylcarnitine	NA	NA	NA	corr21	631	neg	-0.0265821	163
	[M + H]+	sirius	YPZRWBKMTBYPTK-UHFFFAOYSA-N	corr73	45	pos	-0.0263878	164
NA	[M + Na]+	sirius	BOYJSNSURLYNNZ-UHFFFAOYSA-N	corr	1668	pos	-0.0256797	165
L-Tyrosine	[M+H]+	MS2	OUYCCCASQSFEME-UHFFFAOYSA-N	corr80	41	pos	-0.0250677	166
L-Histidine	[M+H]+	MS2	HNDVDQJCIGZPNO-YFKPBYRVSA-N	corr382	200	pos	-0.0249136	167
	[M + H]+	sirius	WRBIQTVRBWJCQT-UHFFFAOYSA-N	corr	241	pos	-0.0240555	168
NCGC00380405-01	[M + H]+	sirius	CGFGIKNLZTZJDE-UHFFFAOYSA-N	corr10	69	pos	-0.0219671	169
Methyl 4,6-O-benzylidene-.alpha.-D-glucopyranoside	[M+H-C7H12O5]+	MS2	VVSWDMJYIDBTMV-BTZLDLHRSA-N	corr144	1031	pos	-0.0145202	170
2-Phenylacetamide	[M+H]+	MS2	LSBDFXRDZJMBSC-UHFFFAOYSA-N	corr80	150	pos	-0.014132	171
L-Glutamic acid	[M+H-H2O]+	MS2	WHUUTDBJXJRKMK-UHFFFAOYSA-N	corr10	8	pos	-0.012015	172
7-Hydroxychromanone	[M+H]+	MS2	GPJCOQPUQUEBTB-UHFFFAOYSA-N	corr80	135	pos	-0.0108811	173
	[M + H]+	sirius	JHIXEZNTXMFXEK-UHFFFAOYSA-N	corr	2052	pos	-0.00917092	174
Methyl 3-hydroxybenzoate	[M-H]-	MS2	YKUCHDXIBAQWSF-UHFFFAOYSA-N	corr206	10	neg	0.000390259	175
NA	[M + H]+	sirius	SBVAXUGOISPYPX-UHFFFAOYSA-N	corr73	605	pos	0.00220753	176
sn-Glycero-3-phosphocholine	[M]+	MS2	SUHOQUVVVLNYQR-MRVPVSSYSA-O	corr	10	pos	0.00569783	177
L-Methionine	[M+H]+	MS2	FFEARJCKVFRZRR-BYPYZUCNSA-N	corr62	93	pos	0.00845219	178
(S)-MALATE	[M-H]-	MS2	BJEPYKJPYRNKOW-REOHCLBHSA-N	corr79	11	neg	0.00861901	179
	[M + H]+	sirius	GDDBIAMRTVTOBL-UHFFFAOYSA-N	corr109	1981	pos	0.00956827	180
NA	[M + H]+	sirius	GZMGURHESUNIEZ-UHFFFAOYSA-N	corr	472	pos	0.00966442	181
NA	[M + H]+	sirius	GGCPAZJYAXHGMU-UHFFFAOYSA-N	corr	741	pos	0.0102722	182
L-Leucine	[M+H]+	MS2	ROHFNLRQFUQHCH-YFKPBYRVSA-N	corr93	14	pos	0.0109813	183
	[M + Na]+	sirius	XTWYTFMLZFPYCI-UHFFFAOYSA-N	corr43	1619	pos	0.0120955	184
CID 107739	[M + Na]+	sirius	AHLQDZCJPCLDJM-UHFFFAOYSA-N	corr109	1672	pos	0.012481	185
Betaine	[M+H]+	MS2	KWIUHFFTVRNATP-UHFFFAOYSA-N	corr	52	pos	0.012812	186
Known - look up InChIKey om Pubchem for name	NA	NA	NA	corr	621	neg	0.0140002	187
2 -(Butylamido)-4-hydroxybutanoic acid	NA	NA	NA	corr10	787	pos	0.0142875	188
Adenosine diphosphate	[M-H]-	MS2	XTWYTFMLZFPYCI-KQYNXXCUSA-N	corr71	66	neg	0.0161541	189
Butanoic acid	NA	NA	NA	corr63	827	pos	0.0166774	190
NA	[M + H]+	sirius	ZCNYWXQQIZLTIM-UHFFFAOYSA-N	corr	2039	pos	0.0222045	191
L-Alanine	[M-H]-	MS2	QNAYBMKLOCPYGJ-REOHCLBHSA-N	corr35	20	neg	0.0285591	192
DL-Citrulline	[M + H]+	sirius	ARBHXJXXVVHMET-UHFFFAOYSA-N	corr	1237	pos	0.028954	193
Epigallocatechin	[M+H]+	MS2	XMOCLSLCDHWDHP-IUODEOHRSA-N	corr73	7	pos	0.0341217	194
	[M + H]+	sirius	HSQIYOPBCOPMSS-UHFFFAOYSA-N	corr	192	pos	0.0359007	195
5-Hydroxytryptophol	[M+H]+	MS2	KQROHCSYOGBQGJ-UHFFFAOYSA-N	corr216	364	pos	0.0370952	196
Salicylic acid	[M-H]-	MS2	YGSDEFSMJLZEOE-UHFFFAOYSA-N	corr185	119	neg	0.0458953	197
	[M + H]+	sirius	NLZVTPYXYXMCIP-UHFFFAOYSA-N	corr	697	pos	0.0496771	198
DL-Dipalmitoyllecithin	[M + H]+	sirius	ARFHIAQFJWUCFH-UHFFFAOYSA-N	corr	1163	pos	0.0578227	199
Adenosine 5'-monophosphate	[M+H]+	MS2	UDMBCSSLTHHNCD-KQYNXXCUSA-N	corr	178	pos	0.0584344	200
Anserine; LC-tDDA; CE10	[M-H]-	MS2	MYYIAHXIVFADCU-QMMMGPOBSA-N	corr	243	neg	0.0588829	201
Piperidine	[M+H]+	MS2	NQRYJNQNLNOLGT-UHFFFAOYSA-N	corr207	74	pos	0.0590795	202
Lidocaine	[M+H]+	MS2	NNJVILVZKWQKPM-UHFFFAOYSA-N	corr207	1	pos	0.0615446	203
Fumaric acid; LC-tDDA; CE10	[M-H]-	MS2	VZCYOOQTPOCHFL-OWOJBTEDSA-N	corr130	29	neg	0.0651184	204
4-nitrophenol	[M-H]-	MS2	BTJIUGUIPKRLHP-UHFFFAOYSA-N	corr	279	neg	0.0672967	205
3 -(Butylamido)-4-hydroxybutanoic acid	NA	NA	NA	corr73	401	pos	0.0697177	206
Butanoic acid	NA	NA	NA	corr177	827	neg	0.0763695	207
trans-Aconitic acid	[M-H]-	MS2	GTZCVFVGUGFEME-HNQUOIGGSA-N	corr137	204	neg	0.0765551	208
Choline cation	[Cat]+	MS2	OEYIOHPDSNJKLS-UHFFFAOYSA-N	corr4	20	pos	0.0792029	209
L-Glutamine	[M-H]-	MS2	ZDXPYRJPNDTMRX-GSVOUGTGSA-N	corr12	4	neg	0.0793	210
	[M + H]+	sirius	MHRLWUPLSHYLOK-UHFFFAOYSA-N	corr40	393	pos	0.0836095	211
Butanoic acid	NA	NA	NA	corr177	734	neg	0.0838324	212
Leu-Gly	[M+H]+	MS2	LESXFEZIFXFIQR-LURJTMIESA-N	corr	1375	pos	0.0865226	213
Acetyl-DL-carnitine	[M+H]+	MS2	RDHQFKQIGNGIED-UHFFFAOYSA-N	corr63	3	pos	0.088187	214
L-Kynurenine	[M+H]+	MS2	YGPSJZOEDVAXAB-UHFFFAOYSA-N	corr143	293	pos	0.0907443	215
1H-Benzotriazole-1-carboxaldehyde	[M + H]+	sirius	NICZNHOZZKORAS-UHFFFAOYSA-N	corr109	1516	pos	0.0908068	216
2-Oxopentanedioic acid (alpha-Ketoglutaric acid )	[M-H]-	MS2	KPGXRSRHYNQIFN-UHFFFAOYSA-N	corr91	44	neg	0.0940529	217
Glycerophosphocholine	[M+Na]+	MS2	SUHOQUVVVLNYQR-MRVPVSSYSA-N	corr4	99	pos	0.0975025	218
Taurine	[2M-H]-	MS2	XOAAWQZATWQOTB-UHFFFAOYSA-N	corr12	30	neg	0.104187	219
L-Proline	[M+H]+	MS2	ONIBWKKTOPOVIA-UHFFFAOYSA-N	corr21	26	pos	0.104405	220
L-Glutamine	[M+Na]+	MS2	ZDXPYRJPNDTMRX-GSVOUGTGSA-N	corr4	80	pos	0.105008	221
5-Amino-2-methoxyphenol	[M-H]-	MS2	BLQFHJKRTDIZLX-UHFFFAOYSA-N	corr183	330	neg	0.109605	222
12-Amino-7-oxododecanoic acid	[M - H]-	sirius	ZYUIIFJKSLWWHG-UHFFFAOYSA-N	corr	235	neg	0.114202	223
Niacinamide	[M+H]+	MS2	DFPAKSUCGFBDDF-UHFFFAOYSA-N	corr64	16	pos	0.121122	224
Piperine	[M+H]+	MS2	MXXWOMGUGJBKIW-YPCIICBESA-N	corr	1261	pos	0.121179	225
	[M + Na]+	sirius	CVSVTCORWBXHQV-UHFFFAOYSA-N	corr17	249	pos	0.12267	226
3-Indoleacrylic acid	[M-H]-	MS2	PLVPPLCLBIEYEA-AATRIKPKSA-N	corr182	202	neg	0.12587	227
N-Acetylglutamic acid	[M - H]-	sirius	RFMMMVDNIPUKGG-UHFFFAOYSA-N	corr127	507	neg	0.125927	228
	[M + H]+	sirius	YKHZGLKQBYTRHO-UHFFFAOYSA-N	corr271	347	pos	0.126318	229
	[M + Na]+	sirius	UZKQTCBAMSWPJD-UHFFFAOYSA-N	corr156	75	pos	0.127836	230
	[M + Na]+	sirius	KMMZQXVFKBCFRP-UHFFFAOYSA-N	corr	1136	pos	0.129371	231
L-(+)-Ergothioneine	[M+H]+	MS2	SSISHJJTAXXQAX-ZETCQYMHSA-N	corr22	120	pos	0.133632	232
Fructose-1,6-bisphosphate	[M-H]-	MS2	RNBGYGVWRKECFJ-ZXXMMSQZSA-N	corr	2019	neg	0.133818	233
	[M + H]+	sirius	WXFYBFRZROJDLL-UHFFFAOYSA-N	corr88	6535	pos	0.134185	234
	[M + H]+	sirius	DTYRWULXBWFUDY-UHFFFAOYSA-N	corr	142	pos	0.136004	235
(2S)-2-Azaniumyl-4-{[(1R)-2-{[(2R)-2-[(4S)-4-azaniumyl-4-carboxylatobutanamido]-2-[(carboxylatomethyl)carbamoyl]ethyl]disulfanyl}-1-[(carboxylatomethyl)carbamoyl]ethyl]carbamoyl}butanoate	[M + H]+	sirius	OCNQVBKNFGXAFY-UHFFFAOYSA-N	corr	2748	pos	0.137163	236
N-Acetyl-Asp-Glu	[M+H]+	MS2	OPVPGKGADVGKTG-BQBZGAKWSA-N	corr84	314	pos	0.138634	237
1,12-Diamino-3,6,9-trioxa-dodecan	[M + Na]+	sirius	APWVMTSXEFIFOM-UHFFFAOYSA-N	corr	342	pos	0.140348	238
Signals from Isovaleryl-L-carnitine; Is an acylcarnitine	NA	NA	NA	corr11	38	neg	0.140648	239
Norlidocaine	[M+H]+	MS2	WRMRXPASUROZGT-UHFFFAOYSA-N	corr	35	pos	0.141707	240
S-Lactoylglutathione	[M+H]+	MS2	VDYDCVUWILIYQF-CSMHCCOUSA-N	corr100	282	pos	0.150717	241
	[M + H]+	sirius	HEUQYIQQCNOXOG-UHFFFAOYSA-N	corr282	125	pos	0.154259	242
[(2-Amino-3-hydroxypropanoyl)amino] [5-(6-aminopurin-9-yl)-3,4-dihydroxyoxolan-2-yl]methyl hydrogen phosphate	[M + Na]+	sirius	KQKWEOLKIBWBEK-UHFFFAOYSA-N	corr	304	pos	0.170209	243
Vanillin-4-sulfate	[M-H]-	MS2	OUIKMDRGUNIXSP-UHFFFAOYSA-N	corr	472	neg	0.176734	244
NA	[M + Na]+	sirius	YONJPLIBVIENNO-UHFFFAOYSA-N	corr	1166	pos	0.177988	245
Citric acid	[M-H]-	MS2	KRKNYBCHXYNGOX-UHFFFAOYSA-N	corr107	7	neg	0.183895	246
Uric acid; LC-tDDA; CE10	[M-H]-	MS2	LEHOTFFKMJEONL-UHFFFAOYSA-N	corr96	52	neg	0.190077	247
	[M + H]+	sirius	PKKLAAQPYSEUAW-UHFFFAOYSA-N	corr	2613	pos	0.196735	248
(3,5-Dihydroxythiolan-2-yl)methyl dihydrogen phosphate	[M - H]-	sirius	LISKFBQBDFDUEX-UHFFFAOYSA-N	corr58	2007	neg	0.206472	249
1,3,9-Trimethylxanthine	[M+H]+	MS2	LPHGQDQBBGAPDZ-UHFFFAOYSA-N	corr	214	pos	0.211112	250
Malonyl-L-carnitine	[M+H]+	MS2	ZGNBLKBZJBJFDG-SSDOTTSWSA-N	corr	250	pos	0.213797	251
	[M + H]+	sirius	YKUSCXGLCUEWME-UHFFFAOYSA-O	corr	30	pos	0.220319	252
Theophylline	[M+H]+	MS2	ZFXYFBGIUFBOJW-UHFFFAOYSA-N	corr173	213	pos	0.22074	253
Dihydroxyacetone phosphate/GAP	[M-H]-	MS2	GNGACRATGGDKBX-UHFFFAOYSA-N	corr	131	neg	0.221566	254
N-Acetylneuraminic acid	[M-H]-	MS2	SQVRNKJHWKZAKO-LUWBGTNYSA-N	corr	220	neg	0.223088	255
	[M + H]+	sirius	RGDVNLHBCKWZDA-UHFFFAOYSA-N	corr81	211	pos	0.23345	256
DL-Glutamine	[M + Na]+	sirius	ASMNIDORQILGQG-UHFFFAOYSA-N	corr109	1279	pos	0.23367	257
TAURINE	[M-H]-	MS2	XOAAWQZATWQOTB-UHFFFAOYSA-N	corr12	2	neg	0.240314	258
3-Hydroxylidocaine; LC-tDDA; CE30	[M+H]+	MS2	PMGUCIDDSCRAMY-UHFFFAOYSA-N	corr	1170	pos	0.243946	259
3-Hydroxybutyrylcarnitine	[M+H]+	MS2	UEFRDQSMQXDWTO-YGPZHTELSA-N	corr	54	pos	0.247412	260
	[M + H]+	sirius	PBLZLIFKVPJDCO-UHFFFAOYSA-N	corr274	397	pos	0.248487	261
	[M + H]+	sirius	JBKVHLHDHHXQEQ-UHFFFAOYSA-N	corr194	25	pos	0.2489	262
Adenylosuccinic acid	[M+H]+	MS2	OFBHPPMPBOJXRT-DPXQIYNJSA-N	corr	581	pos	0.25166	263
Pro-Phe	[M+H]+	MS2	IWIANZLCJVYEFX-RYUDHWBXSA-N	corr	2706	pos	0.265078	264
(4-Butoxy-2,3,5,6-tetrafluorophenyl)boronic acid	[M + H]+	sirius	ICRGYFPAGKGSJA-UHFFFAOYSA-N	corr81	1020	pos	0.265288	265
Hydroxy-L-valine	NA	NA	NA	corr158	117	neg	0.265479	266
Guanosine diphosphate glucose	[M - H]-	sirius	MVMSCBBUIHUTGJ-UHFFFAOYSA-N	corr	1476	neg	0.270397	267
	[M + H]+	sirius	YVCSXKPTXFIUHA-UHFFFAOYSA-O	corr	9193	pos	0.270785	268
L-Methionine S-oxide	NA	NA	NA	corr	2030	pos	0.290802	269
METHYLTHIOADENOSINE	[M+H]+	MS2	WUUGFSXJNOTRMR-IOSLPCCCSA-N	corr165	302	pos	0.292553	270
2,4,7,9-Tetramethyl-5-decyne-4,7-diol	[M+H-2H2O]+	MS2	LXOFYPKXCSULTL-UHFFFAOYSA-N	corr	1450	pos	0.296671	271
GLUTATHIONE	[M-H]-	MS2	RWSXRVCMGQZWBV-UHFFFAOYSA-N	corr95	8	neg	0.297269	272
	[M + H]+	sirius	HXMDVGZMAUBCHH-UHFFFAOYSA-N	corr	824	pos	0.302613	273
Cytidine	[M+H]+	MS2	UHDGCWIWMRVCDJ-XVFCMESISA-N	corr	562	pos	0.320178	274
INOSINE 5'-MONOPHOSPHATE	[M-H]-	MS2	GRSZFWQUAKGDAV-UHFFFAOYSA-N	corr90	5	neg	0.329691	275
(3-Carboxy-2-oct-2-enoyloxypropyl)-trimethylazanium	[M + H]+	sirius	RQRUZNUTVQRNAU-UHFFFAOYSA-N	corr48	270	pos	0.339136	276
gamma-L-Glutamyl-D-alanine	NA	NA	NA	corr	685	neg	0.341108	277
Guanosine	[M+H]+	MS2	NYHBQMYGNKIUIF-UUOKFMHZSA-N	corr	1246	pos	0.382116	278
S-Formylglutathione	NA	NA	NA	corr	6911	pos	0.382144	279
Hypoxanthine	[M+H]+	MS2	FDGQSTZJBFJUBT-UHFFFAOYSA-N	corr103	42	pos	0.403431	280
(3,5-Dihydroxythiolan-2-yl)methyl dihydrogen phosphate	[M - H]-	sirius	LISKFBQBDFDUEX-UHFFFAOYSA-N	corr	3306	neg	0.42558	281
Inosine	[M-H]-	MS2	UGQMRVRMYYASKQ-KQYNXXCUSA-N	corr155	23	neg	0.428595	282
Hydroxy-L-valine	NA	NA	NA	corr35	65	neg	0.430229	283
4-Chloroanilidophosphonic acid	[M + H]+	sirius	ZLPHHLCGSBYNCO-UHFFFAOYSA-O	corr	1119	pos	0.444213	284
Hypoxanthine	[M+H]+	MS2	FDGQSTZJBFJUBT-UHFFFAOYSA-N	corr	53	pos	0.449285	285
Inosine	[M+Na]+	MS2	UGQMRVRMYYASKQ-KQYNXXCUSA-N	corr103	775	pos	0.459152	286
Phospho-anandamide	NA	NA	NA	corr	3420	pos	0.524216	287
