# Supplementary material for: Intermittent ischemia/reperfusion as a potent insulin-sensitizing intervention via blood flow enhancement and muscle decanoyl-l-carnitine suppression
Source: J Clin Invest. 2025 Sep 2;135(21):e183567. doi: 10.1172/JCI183567 (PMC12578404; doi:10.1172/JCI183567)
Supplement: Supporting data values [file jci-135-183567-s232.xlsx]

## Sheet: Fig1B
	70% Exercise								70% Exercise+Ischemia								70%/95% Exercise
Rest	24.8	27.1	47.6	39.2	56.5	44.6	25.8	40.8	22.9	29.7	41.1	26.8	58.5	45.5	20.1	21.3	24.8	44.9		44.4	83.6	20.3	36.3	38.4
Exercise	53.5	44.3	65.4	62.6	63.6	51.5	38.9	67.8	55.8	64.2	85.4	76.7	79.1	61.6	47.9	49.3	33.5	67		55.1	111.8	33.5	59.5	61.4

## Sheet: Fig1C
	70% Exercise								70% Exercise+Ischemia								70%/95% Exercise
ΔExercise	28.7	17.3	17.8	23.5	7.1	6.9	13.1	26.9	32.9	34.5	44.3	49.9	20.6	16.1	27.8	28	8.7	22.1		10.7	28.3	13.2	23.1	23

## Sheet: Fig1D
	70% Exercise								70% Exercise+Ischemia								70%/95% Exercise
Rest	46.5	37.4	61.4	51.7	43.1	45.1	45.8	33.3	47.7	43.2	76	48.8	43.4	42.8	42.9	32	40.8	41		56.4	53	33.6	60.1	88
Exercise	52.3	40.5	61.6	56.3	44.3	47.3	45.3	40.8	58.4	45.6	74.1	61.3	52.3	53.1	55	43.1	40.6	43.5		49.4	53.5	38.8	47.5	53.5

## Sheet: Fig1E
	70% Exercise								70% Exercise+Ischemia								70%/95% Exercise
ΔExercise	5.77	3.06	0.23	4.61	1.2	2.14	-0.52	7.51	10.69	2.38	-1.97	12.46	8.95	10.32	12.09	11.11	-0.14	2.45		-6.99	0.54	5.2	-12.56	-34.48

## Sheet: Fig1F
	70% Exercise								70% Exercise+Ischemia								70%/95% Exercise
Rest	0.04181	0.06086	0.07732	0.0828	0.11397	0.07942	0.05587	0.14747	0.03783	0.05666	0.05487	0.06072	0.11835	0.08756	0.04615	0.08126	0.047786	0.092336		0.08556	0.138073	0.048872	0.058298	0.105333
Exercise	0.08862	0.09189	0.10551	0.1173	0.12296	0.09155	0.08459	0.19042	0.08229	0.11695	0.11532	0.13329	0.1272	0.09359	0.08459	0.13272	0.069626	0.127391		0.119962	0.178087	0.069173	0.120843	0.132718

## Sheet: Fig1G
	70% Exercise								70% Exercise+Ischemia								70%/95% Exercise
ΔExercise	0.046802	0.031031	0.028184	0.034496	0.009	0.012136	0.028721	0.042955	0.044455	0.060289	0.060447	0.072571	0.008857	0.006025	0.038438	0.051461	0.02184	0.035055		0.034402	0.040014	0.020301	0.062545	0.027385

## Sheet: Fig1H
	70% Exercise								70% Exercise+Ischemia								70%/95% Exercise
0:05:00	1.49	1.51	1.54	1.6	1.7	1.51	0.41	1.63	1.57	1.51	1.54	1.23	1.09	1.54	1.79	1.51	1.6	0.97		1.13	1.54	1.01	1.66	1.6
0:20:00	4.19	1.44	4.04	3.02	4.62	2.02	1.24	3.2	4.27	2.48	3.47	3.54	4.35	4.19	1.61	1.24	3.47	3.14		3.7	3.26	2.39	1.21	2.72
0:35:00	3.76	2.72	5.76	4.32	6.66	5.55	1.61	4.35	3.96	3.23	4.46	4.83	6.23	5.24	2.46	3.54	3.7	4.54		5.68	5.78	3.08	2.2	4.44
1:05:00	3.83	2.93	6.33	4.28	5.75	6.26	2.48	4.45	3.89	3.24	5.14	4.3	6.53	5.65	3.2	4.29	4.34	4.26		5.07	6.17	3.18	2.9	4.19
1:35:00	5.24	7.1	5.98	5.8	7.13	6.17	2.73	5.6	5.26	3.5	4.87	5.81	8.62	7.62	3.15	3.53	6.17	4.83		7.19	7.89	4.38	3.15	6.1
2:05:00	5.65	3.6	8.27	6.45	7.55	7.74	2.9	6.54	4.8	4.54	7.08	7.36	7.62	6.56	3.25	7.51	5.36	5.66		7.4	8.1	6.2	3.42	7.07

## Sheet: Fig2A
	70% Exercise								70% Exercise+Ischemia								70%/95% Exercise
Rest	13.9	6.3	6.7	6.3	9	20.2	11.2	10.6	14.1	8.8	10.3	5.8	6.5	5.9	14.1	11.5	15.4	7.2		9.5	23.7	18.7	7.1	8.6
Exercise	78.2	46.7	33.6	60.4	34.3	75.8	17.7	49.7	101.4	67.8	41.1	81.7	63.3	97.2	27.2	69.2	85.6	73.1		66.4	152.1	89	32.9	86.4

## Sheet: Fig2B
	70% Exercise								70% Exercise+Ischemia								70/95% Exercise
ΔExercise	64.2	40.3	26.9	54.1	25.4	55.7	6.4	39.1	87.3	59	30.9	75.9	56.8	91.4	13	57.6	70.1	66		56.9	128.5	70.3	25.8	77.8

## Sheet: Fig2C
	70% Exercise								70% Exercise+Ischemia								70%/95% Exercise
Rest	415.7	602.7	753.6	615.8	598.5	520.3	931.1	646.9	452.4	467.8	672.4	555.3	804.2	465.5	580.3	700.7	501.1	725.5		669.7	1118	307.8	611.3	461.2
Exercise	422.9	462.2	734.9	441.7	486.2	371.9	826.4	495.7	465.3	52.4	498.5	166.5	422.2	171.5	349.4	379.9	388	280.4		487.3	633.9	197.6	237.2	174.8

[truncated: 105 more sheets: Fig2D, Fig2E, Fig2F, Fig2G, Fig2H, Fig2I, Fig2J, Fig2K, Fig2L, Fig2M, Fig2N, Fig3A, Fig3B, Fig3C, Fig3D, Fig3F, Fig3G, Fig3H, Fig3I, Fig3J …]
